# Supplementary material for: Multi−cohort validation based on coagulation-related genes for predicting prognosis of esophageal squamous cell carcinoma
Source: Front Immunol. 2025 Nov 26;16:1662599. doi: 10.3389/fimmu.2025.1662599 (PMC12689953; doi:10.3389/fimmu.2025.1662599)
Supplement: Supplementary file 1 [file Table1.xlsx]

## Sheet:  Supplementary Table 1
Gene names
A2M
ACTB
ACTG1
ADCY1
ADCY2
ADCY3
ADCY4
ADCY5
ADCY6
ADCY7
ADCY8
ADCY9
AKT1
AKT2
AKT3
APBB1IP
ARHGAP35
ARHGEF1
ARHGEF12
BDKRB1
BDKRB2
BTK
C1QA
C1QB
C1QC
C1R
C1S
C2
C3
C3AR1
C4A
C4B
C4BPA
C4BPB
C5
C5AR1
C6
C7
C8A
C8B
C8G
C9
CD46
CD55
CD59
CFB
CFD
CFH
CFHR1
CFHR2
CFHR3
CFHR4
CFHR5
CFI
CLU
COL1A1
COL1A2
COL3A1
CPB2
CR1
CR1L
CR2
F10
F11
F12
F13A1
F13B
F2
F2R
F2RL2
F2RL3
F3
F5
F7
F8
F9
FCER1G
FCGR2A
FERMT3
FGA
FGB
FGG
FYN
GNA13
GNAI1
GNAI2
GNAI3
GNAQ
GNAS
GP1BA
GP1BB
GP5
GP6
GP9
GUCY1A1
GUCY1A2
GUCY1B1
ITGA2
ITGA2B
ITGAM
ITGAX
ITGB1
ITGB2
ITGB3
ITPR1
ITPR2
ITPR3
JMJD7-PLA2G4B
KLKB1
KNG1
LCP2
LYN
MAPK1
MAPK11
MAPK12
MAPK13
MAPK14
MAPK3
MASP1
MASP2
MBL2
MYL12A
MYL12B
MYLK
MYLK2
MYLK3
MYLK4
NOS3
ORAI1
P2RX1
P2RY1
P2RY12
PIK3CA
PIK3CB
PIK3CD
PIK3CG
PIK3R1
PIK3R2
PIK3R3
PIK3R5
PIK3R6
PLA2G4A
PLA2G4B
PLA2G4C
PLA2G4D
PLA2G4E
PLA2G4F
PLAT
PLAU
PLAUR
PLCB1
PLCB2
PLCB3
PLCB4
PLCG2
PLG
PPP1CA
PPP1CB
PPP1CC
PPP1R12A
PRKACA
PRKACB
PRKACG
PRKCI
PRKCZ
PRKG1
PRKG2
PROC
PROCR
PROS1
PTGIR
PTGS1
RAP1A
RAP1B
RASGRP1
RASGRP2
RHOA
ROCK1
ROCK2
SERPINA1
SERPINA5
SERPINB2
SERPINC1
SERPIND1
SERPINE1
SERPINE2
SERPINF2
SERPING1
SNAP23
SRC
STIM1
SYK
TBXA2R
TBXAS1
TFPI
THBD
TLN1
TLN2
VAMP8
VASP
VSIG4
VTN
VWF

## Sheet:  Supplementary Table 2
id	MSI score
TCGA_JY_A6FD_01A	0.3403
TCGA_Q9_A6FU_01A	0.3461
TCGA_LN_A49V_01A	0.3246
TCGA_VR_A8EX_01A	0.3245
TCGA_LN_A49K_01A	0.2954
TCGA_Z6_A8JE_01A	0.3569
TCGA_L5_A8NQ_01A	0.3267
TCGA_Z6_A9VB_01A	0.3432
TCGA_L5_A88S_01A	0.3251
TCGA_Z6_AAPN_01A	0.3242
TCGA_JY_A6FE_01A	0.3773
TCGA_VR_A8Q7_01A	0.3346
TCGA_LN_A7HV_01A	0.3339
TCGA_LN_A4MQ_01A	0.3155
TCGA_JY_A6FA_01A	0.3518
TCGA_LN_A9FQ_01A	0.3369
TCGA_LN_A4A3_01A	0.3314
TCGA_LN_A4A1_01A	0.3451
TCGA_LN_A49O_01A	0.2952
TCGA_VR_AA7D_01A	0.3158
TCGA_LN_A49R_01A	0.317
TCGA_L5_A88Z_01A	0.3335
TCGA_LN_A5U6_01A	0.3092
TCGA_LN_A4A5_01A	0.3286
TCGA_L5_A8NK_01A	0.3375
TCGA_VR_A8ER_01A	0.3531
TCGA_LN_A8I0_01A	0.3321
TCGA_IG_A625_01A	0.3451
TCGA_IG_A97H_01A	0.3432
TCGA_LN_A5U5_01A	0.2999
TCGA_IG_A4P3_01A	0.3342
TCGA_S8_A6BW_01A	0.3556
TCGA_IG_A3YC_01A	0.2809
TCGA_VR_A8EO_01A	0.3399
TCGA_VR_A8EW_01A	0.3179
TCGA_LN_A7HY_01A	0.3308
TCGA_IG_A97I_01A	0.3318
TCGA_IG_A3YA_01A	0.2938
TCGA_LN_A8I1_01A	0.3466
TCGA_LN_A49Y_01A	0.3513
TCGA_V5_AASV_01A	0.3567
TCGA_LN_A7HX_01A	0.3229
TCGA_XP_A8T8_01A	0.3567
TCGA_VR_AA7B_01A	0.3285
TCGA_LN_A49U_01A	0.3365
TCGA_LN_A7HW_01A	0.3307
TCGA_LN_A9FP_01A	0.3241
TCGA_IC_A6RF_01A	0.3309
TCGA_IG_A3YB_01A	0.2998
TCGA_IG_A8O2_01A	0.3289
TCGA_VR_AA7I_01A	0.3306
TCGA_JY_A93F_01A	0.3291
TCGA_LN_A4A2_01A	0.3477
TCGA_LN_A4A8_01A	0.3447
TCGA_LN_A49L_01A	0.2898
TCGA_LN_A49N_01A	0.2953
TCGA_LN_A49X_01A	0.3236
TCGA_LN_A49M_01A	0.3346
TCGA_VR_A8EU_01A	0.3391
TCGA_LN_A49P_01A	0.2914
TCGA_LN_A8HZ_01A	0.3295
TCGA_Z6_A8JD_01A	0.3158
TCGA_L5_A88W_01A	0.3158
TCGA_VR_A8EY_01A	0.3479
TCGA_LN_A4A9_01A	0.3277
TCGA_LN_A4MR_01A	0.2973
TCGA_LN_A9FR_01A	0.3292
TCGA_VR_A8ET_01A	0.3138
TCGA_LN_A5U7_01A	0.3564
TCGA_VR_A8EP_01A	0.32
TCGA_LN_A49W_01A	0.3361
TCGA_IG_A5S3_01A	0.3155
TCGA_VR_AA4G_01A	0.3337
TCGA_LN_A4A4_01A	0.3464
TCGA_LN_A49S_01A	0.2837
TCGA_KH_A6WC_01A	0.3309
TCGA_LN_A7HZ_01A	0.332
TCGA_XP_A8T6_01A	0.3418
TCGA_IG_A51D_01A	0.3355
TCGA_VR_A8EZ_01A	0.3531
TCGA_LN_A4A6_01A	0.3502

## Sheet:  Supplementary Table 3
GENE	Sequence(5’-3’)
si-SULT1B1#1	GCUGGUGACUGGAAGAAUUTT
si-SULT1B1#2	GGCCUAUGGUUCCUGGUUUTT
si-SULT1B1#3	GGAUGUUUCAGUCUCAUAUTT
si-SULT1B1#4	GCAGACCAGAUGACAUUGUTT

## Sheet:  Supplementary Table 4
Gene	logFC	AveExpr	t	P.Value	adj.P.Val	B	regulate
SPRR1A	-1.77326	15.8743	-13.6139	1.58e-29	2.91e-25	56.2285	down-regulated
SERPINB2	-2.67671	11.5737	-13.436	5.28e-29	4.84e-25	55.0549	down-regulated
SPRR1B	-1.71247	15.2618	-12.9999	1.01e-27	6.17e-24	52.1762	down-regulated
SPRR2A	-1.74004	14.7679	-12.8622	2.56e-27	1.17e-23	51.2674	down-regulated
SULT2B1	-2.05897	11.6147	-12.6876	8.34e-27	3.06e-23	50.1158	down-regulated
IL36RN	-2.61551	10.4281	-12.6293	1.24e-26	3.78e-23	49.7308	down-regulated
CNFN	-1.71983	13.9304	-12.5658	1.9e-26	4.98e-23	49.3122	down-regulated
BNIPL	-1.67588	10.8224	-12.5232	2.53e-26	5.8e-23	49.0317	down-regulated
SPRR2D	-1.85114	13.9695	-12.2587	1.51e-25	2.9e-22	47.2886	down-regulated
SPRR2E	-1.83431	14.2906	-12.252	1.58e-25	2.9e-22	47.2444	down-regulated
PLA2G4E	-2.29371	5.79955	-12.1027	4.32e-25	7.2e-22	46.2623	down-regulated
S100A12	-2.79261	11.9418	-12.0101	8.06e-25	1.23e-21	45.6532	down-regulated
FUT2	-1.39004	10.9549	-11.8265	2.77e-24	3.91e-21	44.4471	down-regulated
DENND2C	-1.12496	10.3893	-11.5499	1.77e-23	2.32e-20	42.6347	down-regulated
SPRR2B	-2.27418	11.162	-11.4006	4.82e-23	5.89e-20	41.6588	down-regulated
OVOL1	-1.94971	11.0862	-11.1947	1.91e-22	2.18e-19	40.3155	down-regulated
C10orf99	-2.37463	12.4825	-11.1785	2.12e-22	2.29e-19	40.2098	down-regulated
GPR45	-2.0942	12.06	-11.1569	2.45e-22	2.5e-19	40.0694	down-regulated
DSG1	-2.22963	9.595	-10.9735	8.31e-22	8.02e-19	38.8774	down-regulated
SLC10A6	-2.1991	7.8705	-10.9345	1.08e-21	9.63e-19	38.624	down-regulated
TGM1	-2.08786	12.5048	-10.9309	1.1e-21	9.63e-19	38.6007	down-regulated
LYPD3	-1.47197	13.3982	-10.9117	1.25e-21	1.04e-18	38.4763	down-regulated
DHRS9	-2.36867	10.3301	-10.8	2.63e-21	2.09e-18	37.7528	down-regulated
SDR9C7	-2.03741	10.3247	-10.7721	3.16e-21	2.41e-18	37.5722	down-regulated
PXMP2	-1.4513	10.8065	-10.4187	3.26e-20	2.22e-17	35.2945	down-regulated
GRHL3	-0.757416	9.23801	-10.4182	3.26e-20	2.22e-17	35.2917	down-regulated
PGLYRP3	-2.26445	10.4548	-10.3248	6.03e-20	3.95e-17	34.6928	down-regulated
S100A9	-1.6667	14.5155	-10.3059	6.83e-20	4.31e-17	34.5715	down-regulated
RHCG	-1.18015	11.9576	-10.2346	1.09e-19	6.65e-17	34.1152	down-regulated
SLURP2	-1.95047	11.7194	-10.1927	1.43e-19	8.47e-17	33.8475	down-regulated
EPS8L1	-1.12218	10.6137	-10.0992	2.64e-19	1.51e-16	33.2514	down-regulated
SERPINB1	-1.31383	13.4011	-10.0249	4.28e-19	2.38e-16	32.7785	down-regulated
KLK11	-1.75252	11.5843	-10.0051	4.87e-19	2.63e-16	32.6524	down-regulated
SCEL	-1.4329	11.052	-9.96537	6.3e-19	3.3e-16	32.4003	down-regulated
CRCT1	-1.41902	13.3907	-9.94765	7.07e-19	3.6e-16	32.2879	down-regulated
C1orf116	-1.18508	11.1666	-9.93347	7.76e-19	3.84e-16	32.198	down-regulated
IL36G	-3.1069	11.5255	-9.90887	9.1e-19	4.39e-16	32.042	down-regulated
KLK8	-1.61076	12.5625	-9.88017	1.1e-18	5.15e-16	31.8602	down-regulated
FAM25A	-1.45185	13.2231	-9.84493	1.38e-18	6.31e-16	31.6372	down-regulated
DUOXA1	-0.919809	12.0578	-9.82956	1.52e-18	6.8e-16	31.54	down-regulated
CLIC3	-1.69245	11.7673	-9.81098	1.72e-18	7.3e-16	31.4225	down-regulated
KRT80	-1.89002	11.5886	-9.80835	1.75e-18	7.3e-16	31.4059	down-regulated
MPZL2	-1.03371	11.9163	-9.80783	1.75e-18	7.3e-16	31.4027	down-regulated
GRHL1	-1.08826	13.1332	-9.78119	2.08e-18	8.48e-16	31.2344	down-regulated
CSTB	-0.910887	14.484	-9.7189	3.11e-18	1.24e-15	30.8415	down-regulated
RNASE7	-1.90259	11.3868	-9.70829	3.33e-18	1.3e-15	30.7746	down-regulated
SLC39A2	-2.06326	9.73392	-9.69522	3.62e-18	1.38e-15	30.6923	down-regulated
KLK7	-1.95319	13.5713	-9.65804	4.61e-18	1.72e-15	30.4584	down-regulated
SPRR2G	-3.79168	10.7753	-9.64411	5.04e-18	1.85e-15	30.3708	down-regulated
TMEM45B	-2.1877	10.7477	-9.59272	7.01e-18	2.52e-15	30.048	down-regulated
FAM83A	-1.65758	10.209	-9.57972	7.62e-18	2.69e-15	29.9664	down-regulated
KLF5	-1.08033	13.8216	-9.54477	9.54e-18	3.26e-15	29.7473	down-regulated
SPRR4	-3.28007	9.52031	-9.54393	9.59e-18	3.26e-15	29.742	down-regulated
RNF222	-1.12309	11.1134	-9.53234	1.03e-17	3.44e-15	29.6694	down-regulated
DSC2	-1.30063	13.4652	-9.52991	1.05e-17	3.44e-15	29.6542	down-regulated
KRT6B	-1.55321	14.5479	-9.50545	1.23e-17	3.95e-15	29.501	down-regulated
SERPINB10	-2.03852	9.04862	-9.49921	1.28e-17	4.04e-15	29.462	down-regulated
GDPD3	-1.58503	9.71677	-9.45224	1.73e-17	5.36e-15	29.1684	down-regulated
SLPI	-1.88907	13.6384	-9.4307	1.98e-17	6.05e-15	29.0339	down-regulated
MOB3C	-0.89603	11.2203	-9.41375	2.21e-17	6.59e-15	28.9281	down-regulated
DSP	-0.880888	14.4373	-9.41222	2.23e-17	6.59e-15	28.9186	down-regulated
DEFB4A	-2.90625	11.3351	-9.34047	3.53e-17	1.01e-14	28.4716	down-regulated
DEFB4B	-2.90625	11.3351	-9.34047	3.53e-17	1.01e-14	28.4716	down-regulated
MAB21L3	-1.9795	7.55606	-9.29752	4.63e-17	1.31e-14	28.2046	down-regulated
MALL	-1.21435	13.7408	-9.28363	5.06e-17	1.41e-14	28.1183	down-regulated
LCE3D	-2.4112	12.214	-9.24478	6.48e-17	1.77e-14	27.8773	down-regulated
DCD	-1.24196	9.63175	-9.16339	1.09e-16	2.93e-14	27.3734	down-regulated
S100A7A	-2.47464	7.22828	-9.13885	1.27e-16	3.37e-14	27.2219	down-regulated
CARD14	-0.97099	9.16459	-9.1299	1.34e-16	3.52e-14	27.1666	down-regulated
IVL	-1.00973	13.9913	-9.05628	2.14e-16	5.5e-14	26.7128	down-regulated
TMEM79	-0.624086	11.9332	-9.05453	2.16e-16	5.5e-14	26.7021	down-regulated
LCN2	-2.03291	12.6494	-9.04566	2.29e-16	5.74e-14	26.6475	down-regulated
KRTDAP	-3.16483	13.0754	-9.03546	2.44e-16	6.04e-14	26.5848	down-regulated
GJB6	-2.04978	12.7303	-9.02435	2.61e-16	6.39e-14	26.5165	down-regulated
CERS3	-1.32087	11.4156	-8.99938	3.06e-16	7.38e-14	26.363	down-regulated
DUOX1	-0.909795	12.5916	-8.97073	3.66e-16	8.72e-14	26.1872	down-regulated
TMEM154	-1.16644	10.2861	-8.9312	4.69e-16	1.1e-13	25.945	down-regulated
MUC15	-1.91296	9.58371	-8.88944	6.1e-16	1.42e-13	25.6895	down-regulated
KRT75	-1.3984	13.5622	-8.88484	6.28e-16	1.44e-13	25.6614	down-regulated
PPL	-0.79389	14.2538	-8.88165	6.4e-16	1.45e-13	25.6419	down-regulated
PI3	-1.92214	14.7945	-8.87666	6.61e-16	1.48e-13	25.6114	down-regulated
FGFBP1	-1.75794	13.7726	-8.84963	7.83e-16	1.72e-13	25.4464	down-regulated
SDCBP2	-1.3402	12.313	-8.84809	7.9e-16	1.72e-13	25.437	down-regulated
S100A16	-0.811439	14.4081	-8.84108	8.26e-16	1.78e-13	25.3942	down-regulated
LCE3E	-1.96848	12.2668	-8.82604	9.07e-16	1.93e-13	25.3025	down-regulated
PRSS27	-1.47964	11.2447	-8.82456	9.15e-16	1.93e-13	25.2935	down-regulated
ECM1	-1.15169	13.0415	-8.82275	9.26e-16	1.93e-13	25.2825	down-regulated
KLK9	-1.62585	11.4278	-8.79735	1.08e-15	2.23e-13	25.1278	down-regulated
C6orf132	-0.701379	11.853	-8.79337	1.11e-15	2.27e-13	25.1036	down-regulated
RNF39	-1.63725	10.6086	-8.78663	1.16e-15	2.34e-13	25.0625	down-regulated
ANXA1	-1.01504	14.5511	-8.77947	1.21e-15	2.42e-13	25.019	down-regulated
TTC39A	-0.768117	9.86246	-8.77401	1.25e-15	2.47e-13	24.9858	down-regulated
GJB2	-1.41429	13.1428	-8.69683	2.03e-15	3.96e-13	24.5173	down-regulated
WFDC12	-2.18949	8.90348	-8.67943	2.26e-15	4.36e-13	24.4119	down-regulated
CRYBG2	-0.863002	11.2517	-8.65708	2.6e-15	4.96e-13	24.2766	down-regulated
RDH12	-1.31393	7.24504	-8.65051	2.7e-15	5.11e-13	24.2369	down-regulated
DEFB103A	-1.38585	9.64487	-8.6262	3.14e-15	5.82e-13	24.09	down-regulated
DEFB103B	-1.38585	9.64487	-8.6262	3.14e-15	5.82e-13	24.09	down-regulated
PPARD	-0.759351	11.5878	-8.62318	3.2e-15	5.87e-13	24.0717	down-regulated
DNAI2	-0.915359	8.09859	-8.60721	3.54e-15	6.42e-13	23.9753	down-regulated
GJB5	-1.16211	13.0924	-8.58773	3.99e-15	7.17e-13	23.8578	down-regulated
IL1RN	-0.92308	13.2586	-8.53701	5.46e-15	9.71e-13	23.5524	down-regulated
S100A7	-2.14739	14.5763	-8.44873	9.4e-15	1.66e-12	23.0226	down-regulated
ALOXE3	-1.60842	8.39547	-8.44218	9.78e-15	1.71e-12	22.9834	down-regulated
DSG3	-1.1955	14.0696	-8.43566	1.02e-14	1.76e-12	22.9444	down-regulated
SPACA4	-1.56751	5.45073	-8.39834	1.28e-14	2.19e-12	22.7213	down-regulated
CWH43	-2.48416	9.47073	-8.37752	1.45e-14	2.47e-12	22.597	down-regulated
PRR9	-2.94661	6.85409	-8.35411	1.68e-14	2.8e-12	22.4574	down-regulated
KRT16	-1.37384	15.0406	-8.34776	1.74e-14	2.88e-12	22.4196	down-regulated
KRT6C	-1.22754	15.1913	-8.32249	2.04e-14	3.33e-12	22.2692	down-regulated
LCE3C	-1.90862	8.91754	-8.31256	2.16e-14	3.51e-12	22.2101	down-regulated
PDZK1IP1	-1.57054	13.2354	-8.29633	2.39e-14	3.82e-12	22.1136	down-regulated
S100P	-1.78095	12.2249	-8.29566	2.4e-14	3.82e-12	22.1097	down-regulated
RAET1E	-1.19488	8.65448	-8.29404	2.42e-14	3.83e-12	22.1	down-regulated
CSTA	-1.15177	13.2468	-8.27576	2.71e-14	4.24e-12	21.9915	down-regulated
IL37	-1.19917	9.16117	-8.22549	3.67e-14	5.71e-12	21.6936	down-regulated
NOD2	-0.871714	9.51427	-8.21875	3.83e-14	5.88e-12	21.6537	down-regulated
PLA2G4F	-0.875279	9.43991	-8.21793	3.85e-14	5.88e-12	21.6488	down-regulated
CYP4F22	-1.53185	7.82622	-8.20679	4.12e-14	6.24e-12	21.5829	down-regulated
CDSN	-3.0885	10.7199	-8.19923	4.31e-14	6.48e-12	21.5383	down-regulated
NDRG2	-0.6241	8.77101	-8.19658	4.38e-14	6.53e-12	21.5226	down-regulated
NLRX1	-0.913742	11.2235	-8.15617	5.59e-14	8.27e-12	21.2841	down-regulated
C15orf48	-1.28014	11.4845	-8.12296	6.84e-14	1e-11	21.0885	down-regulated
KCNK7	-1.53169	9.6429	-8.10173	7.77e-14	1.13e-11	20.9636	down-regulated
GDPD2	-2.09609	8.64187	-8.09541	8.08e-14	1.17e-11	20.9265	down-regulated
DCUN1D3	-0.889996	10.5028	-8.08871	8.41e-14	1.2e-11	20.8871	down-regulated
KLK6	-1.13383	9.90952	-8.0674	9.56e-14	1.36e-11	20.762	down-regulated
SLC6A14	-2.39819	8.55666	-8.00539	1.39e-13	1.96e-11	20.3989	down-regulated
MLIP	-1.38432	7.34586	-7.98207	1.6e-13	2.23e-11	20.2627	down-regulated
ATP13A4	-1.70758	8.77738	-7.9738	1.68e-13	2.31e-11	20.2144	down-regulated
KLK5	-2.08887	12.1313	-7.9736	1.68e-13	2.31e-11	20.2133	down-regulated
EPN3	-1.01527	10.1531	-7.97274	1.69e-13	2.31e-11	20.2082	down-regulated
IL36B	-1.64821	8.65181	-7.97074	1.71e-13	2.31e-11	20.1966	down-regulated
EVPLL	-1.07269	10.3817	-7.97059	1.71e-13	2.31e-11	20.1957	down-regulated
CLDN17	-1.69906	8.05544	-7.9567	1.86e-13	2.49e-11	20.1147	down-regulated
FRMPD2	-1.15317	7.69704	-7.94731	1.97e-13	2.61e-11	20.06	down-regulated
FAM83E	-1.01142	7.5075	-7.89611	2.67e-13	3.52e-11	19.7622	down-regulated
RAB25	-1.05043	12.7692	-7.89387	2.71e-13	3.54e-11	19.7492	down-regulated
GLTP	-0.596571	14.1676	-7.88126	2.92e-13	3.79e-11	19.676	down-regulated
KLK13	-1.45757	11.4074	-7.86904	3.14e-13	4.05e-11	19.6051	down-regulated
SERPINB11	-1.45222	10.8977	-7.86749	3.17e-13	4.06e-11	19.5961	down-regulated
ITPKC	-0.789732	11.5574	-7.86305	3.25e-13	4.14e-11	19.5704	down-regulated
YOD1	-0.711628	11.9367	-7.83976	3.73e-13	4.72e-11	19.4355	down-regulated
KPRP	-1.2342	10.4915	-7.80714	4.53e-13	5.69e-11	19.2469	down-regulated
PNPLA1	-2.05672	7.37832	-7.80132	4.69e-13	5.83e-11	19.2133	down-regulated
KCNA7	-1.7659	10.623	-7.80079	4.71e-13	5.83e-11	19.2102	down-regulated
TMEM40	-0.99553	11.1063	-7.79412	4.9e-13	6.02e-11	19.1717	down-regulated
LAD1	-0.741995	13.9039	-7.79259	4.94e-13	6.04e-11	19.1629	down-regulated
HCAR3	-1.4144	11.2496	-7.78785	5.08e-13	6.15e-11	19.1356	down-regulated
NCCRP1	-0.86139	12.7683	-7.78566	5.15e-13	6.17e-11	19.1229	down-regulated
EPHA2	-0.874153	12.1432	-7.74247	6.65e-13	7.91e-11	18.8742	down-regulated
PGM2	-0.678701	12.6257	-7.7415	6.68e-13	7.91e-11	18.8686	down-regulated
SPINK5	-0.793511	11.5567	-7.7284	7.22e-13	8.43e-11	18.7933	down-regulated
CDKN1A	-0.797881	13.3141	-7.72295	7.46e-13	8.63e-11	18.7619	down-regulated
CLEC18B	-1.18353	8.33509	-7.72148	7.52e-13	8.63e-11	18.7535	down-regulated
LYPD2	-1.68858	9.92919	-7.72134	7.53e-13	8.63e-11	18.7527	down-regulated
IL17C	-1.77471	5.11066	-7.71457	7.84e-13	8.92e-11	18.7138	down-regulated
GSDMA	-1.3828	9.81054	-7.70877	8.11e-13	9.18e-11	18.6805	down-regulated
YES1	-0.786497	11.9625	-7.70078	8.5e-13	9.56e-11	18.6346	down-regulated
LYNX1-SLURP2	-0.748799	10.7703	-7.68815	9.16e-13	1.02e-10	18.5622	down-regulated
ZFYVE26	-0.815147	11.0966	-7.6782	9.71e-13	1.08e-10	18.5052	down-regulated
ULBP2	-1.06961	12.8655	-7.66369	1.06e-12	1.17e-10	18.4221	down-regulated
HMGB4	-0.906907	9.76374	-7.64277	1.2e-12	1.31e-10	18.3025	down-regulated
LY6G6C	-0.922877	11.5784	-7.61343	1.42e-12	1.55e-10	18.135	down-regulated
PSORS1C1	-0.893325	10.4228	-7.60875	1.46e-12	1.58e-10	18.1083	down-regulated
ADGRF1	-1.71591	8.23996	-7.59678	1.57e-12	1.69e-10	18.0401	down-regulated
GFOD1	-0.91829	10.1324	-7.58996	1.63e-12	1.75e-10	18.0012	down-regulated
HOPX	-0.886444	12.0561	-7.5848	1.68e-12	1.79e-10	17.9719	down-regulated
TMCC3	-0.838792	10.4972	-7.5794	1.73e-12	1.83e-10	17.9411	down-regulated
A2ML1	-1.00163	10.1727	-7.57869	1.74e-12	1.83e-10	17.9371	down-regulated
HPCA	-0.808396	9.3927	-7.56763	1.86e-12	1.95e-10	17.8742	down-regulated
HEPHL1	-2.08507	9.63237	-7.56237	1.92e-12	2e-10	17.8443	down-regulated
DCHS2	1.08026	5.7945	7.5319	2.29e-12	2.37e-10	17.6713	up-regulated
DAPP1	-1.0224	11.4336	-7.52193	2.43e-12	2.5e-10	17.6147	down-regulated
LDHD	-1.4045	8.55485	-7.51098	2.59e-12	2.65e-10	17.5527	down-regulated
ACRBP	-1.24257	10.9587	-7.49049	2.91e-12	2.97e-10	17.4367	down-regulated
SMIM12	-0.724551	10.9708	-7.48629	2.98e-12	3.02e-10	17.4129	down-regulated
PLA2G4D	-1.23755	8.66664	-7.47988	3.1e-12	3.12e-10	17.3767	down-regulated
HAMP	-1.3054	10.8815	-7.41951	4.4e-12	4.41e-10	17.0362	down-regulated
FABP5	-1.00875	15.1722	-7.38589	5.34e-12	5.3e-10	16.8472	down-regulated
KRT6A	-1.04381	16.0449	-7.3856	5.35e-12	5.3e-10	16.8455	down-regulated
KRT5	-0.756955	15.7857	-7.38215	5.46e-12	5.38e-10	16.8262	down-regulated
ATP10B	-0.817541	11.8946	-7.37431	5.71e-12	5.6e-10	16.7822	down-regulated
KDM7A	-0.719816	10.7181	-7.3579	6.28e-12	6.09e-10	16.6902	down-regulated
LGALSL	-0.838838	12.4605	-7.35261	6.47e-12	6.21e-10	16.6605	down-regulated
UPP1	-1.20635	12.4855	-7.33509	7.16e-12	6.84e-10	16.5625	down-regulated
EPGN	-1.636	9.40694	-7.3165	7.97e-12	7.57e-10	16.4585	down-regulated
LCE1C	-1.08295	13.1097	-7.31378	8.09e-12	7.65e-10	16.4433	down-regulated
SERPINB4	-1.54113	13.2197	-7.304	8.56e-12	8.05e-10	16.3887	down-regulated
OR4S1	-1.13983	7.95031	-7.30064	8.73e-12	8.16e-10	16.37	down-regulated
PGLYRP4	-2.06172	8.86936	-7.29947	8.79e-12	8.18e-10	16.3634	down-regulated
TRPV3	-1.42667	7.27506	-7.29746	8.89e-12	8.23e-10	16.3523	down-regulated
SERPINB13	-1.20169	11.9854	-7.2929	9.12e-12	8.41e-10	16.3268	down-regulated
LCE3B	-0.987347	13.2341	-7.26431	1.07e-11	9.85e-10	16.1675	down-regulated
JMJD7-PLA2G4B	-0.709308	9.51372	-7.24178	1.22e-11	1.1e-09	16.0422	down-regulated
TGM5	-1.13	9.27285	-7.22284	1.36e-11	1.22e-09	15.9371	down-regulated
AQP3	-1.06464	13.6511	-7.22042	1.38e-11	1.24e-09	15.9237	down-regulated
SERPINB7	-1.48643	10.7784	-7.191	1.63e-11	1.45e-09	15.7606	down-regulated
FAM83G	-0.842459	10.275	-7.19078	1.64e-11	1.45e-09	15.7595	down-regulated
APOBEC1	-1.2951	7.8149	-7.17276	1.81e-11	1.6e-09	15.6598	down-regulated
KRT13	-0.738143	14.9511	-7.17152	1.83e-11	1.6e-09	15.6529	down-regulated
VSIG10L	-0.742804	11.512	-7.13481	2.25e-11	1.95e-09	15.4504	down-regulated
MAPK13	-0.711805	13.0017	-7.12462	2.38e-11	2.06e-09	15.3942	down-regulated
RABGGTA	-0.642366	11.0005	-7.12118	2.43e-11	2.09e-09	15.3753	down-regulated
PLCD1	-0.937636	11.3634	-7.11713	2.49e-11	2.13e-09	15.353	down-regulated
SGSH	-0.786675	10.2043	-7.10512	2.66e-11	2.27e-09	15.2869	down-regulated
PPP2R2C	-1.63022	10.8435	-7.09248	2.86e-11	2.41e-09	15.2175	down-regulated
CYB5R1	-0.964292	12.2818	-7.087	2.95e-11	2.47e-09	15.1874	down-regulated
GNA15	-0.826775	13.8038	-7.08672	2.95e-11	2.47e-09	15.1858	down-regulated
SERPINB3	-1.42231	13.4281	-7.07251	3.2e-11	2.67e-09	15.1079	down-regulated
METRNL	-0.986357	13.4098	-7.05044	3.62e-11	3.01e-09	14.9869	down-regulated
ZNF449	-0.660713	11.239	-7.04431	3.75e-11	3.1e-09	14.9534	down-regulated
STX3	-0.63575	13.4356	-7.02847	4.1e-11	3.37e-09	14.8668	down-regulated
RHOV	-1.10287	12.4964	-7.0187	4.33e-11	3.55e-09	14.8134	down-regulated
P2RX3	-1.1394	8.96553	-7.01048	4.54e-11	3.7e-09	14.7686	down-regulated
ITGB1BP2	-1.01916	12.5271	-7.00377	4.71e-11	3.82e-09	14.7319	down-regulated
RAB38	-1.20318	12.7477	-7.00142	4.78e-11	3.86e-09	14.7191	down-regulated
NOTO	-1.00823	8.23211	-6.97642	5.5e-11	4.42e-09	14.583	down-regulated
GJB3	-1.29025	12.1984	-6.96951	5.71e-11	4.57e-09	14.5454	down-regulated
SERPINB5	-0.943283	13.2991	-6.96365	5.9e-11	4.71e-09	14.5135	down-regulated
CYP2C18	-1.62802	10.0458	-6.96279	5.93e-11	4.71e-09	14.5088	down-regulated
TRIM29	-0.632766	13.2424	-6.9367	6.86e-11	5.38e-09	14.3672	down-regulated
RPTN	-2.38221	6.21247	-6.9322	7.04e-11	5.49e-09	14.3428	down-regulated
TNNT2	-0.92387	9.088	-6.92138	7.48e-11	5.81e-09	14.2842	down-regulated
CDK5R1	-0.942774	11.1092	-6.91146	7.9e-11	6.09e-09	14.2304	down-regulated
SPINK6	-2.46423	8.25226	-6.8838	9.22e-11	7.04e-09	14.0809	down-regulated
P2RY1	-1.176	10.5516	-6.86772	1.01e-10	7.64e-09	13.9941	down-regulated
KRT14	-0.862366	15.9122	-6.86514	1.02e-10	7.72e-09	13.9802	down-regulated
GCNT3	-1.07176	10.8202	-6.86158	1.04e-10	7.81e-09	13.961	down-regulated
WFDC5	-1.45782	11.0041	-6.8452	1.14e-10	8.48e-09	13.8728	down-regulated
KCNK1	-0.802575	10.2661	-6.83479	1.21e-10	8.91e-09	13.8168	down-regulated
NLRP10	-1.80015	6.103	-6.83477	1.21e-10	8.91e-09	13.8167	down-regulated
SNX33	-0.610295	11.3313	-6.8266	1.27e-10	9.29e-09	13.7728	down-regulated
CARD18	-1.19701	6.98499	-6.8062	1.42e-10	1.04e-08	13.6632	down-regulated
RAET1G	-0.835929	9.56275	-6.79954	1.47e-10	1.07e-08	13.6275	down-regulated
DSC1	-2.41169	7.81118	-6.7995	1.47e-10	1.07e-08	13.6273	down-regulated
CDH1	-0.586223	13.6429	-6.7891	1.56e-10	1.12e-08	13.5716	down-regulated
CEACAM3	-0.929633	11.0262	-6.78354	1.61e-10	1.16e-08	13.5418	down-regulated
SLC2A1	-0.838671	11.766	-6.78262	1.62e-10	1.16e-08	13.5369	down-regulated
DMKN	-1.16628	13.4816	-6.77848	1.65e-10	1.18e-08	13.5147	down-regulated
LIPK	-1.64187	6.66061	-6.7741	1.69e-10	1.2e-08	13.4913	down-regulated
JMJD7	-0.656464	8.51294	-6.7691	1.74e-10	1.23e-08	13.4645	down-regulated
MAB21L4	-1.19673	9.89982	-6.75392	1.89e-10	1.33e-08	13.3834	down-regulated
ALS2CL	-0.823472	9.76523	-6.73716	2.08e-10	1.46e-08	13.294	down-regulated
GAN	-0.665722	9.79474	-6.72896	2.17e-10	1.52e-08	13.2503	down-regulated
ANO3	-0.663212	6.65664	-6.71535	2.34e-10	1.63e-08	13.1778	down-regulated
TMPRSS11E	-1.32949	10.9354	-6.70809	2.43e-10	1.69e-08	13.1392	down-regulated
MREG	-0.595776	11.0932	-6.70502	2.48e-10	1.71e-08	13.1229	down-regulated
GPR62	-0.737029	10.322	-6.70329	2.5e-10	1.72e-08	13.1136	down-regulated
TCN1	-2.21271	8.11499	-6.69397	2.63e-10	1.81e-08	13.0641	down-regulated
GJB4	-1.68192	10.7294	-6.68683	2.74e-10	1.87e-08	13.0262	down-regulated
C15orf62	-0.595486	8.70406	-6.68168	2.81e-10	1.92e-08	12.9989	down-regulated
IL1A	-1.89289	10.7472	-6.68109	2.82e-10	1.92e-08	12.9958	down-regulated
MPIG6B	-0.611499	9.56792	-6.68058	2.83e-10	1.92e-08	12.9931	down-regulated
PRSS1	-1.4629	8.98106	-6.67054	2.99e-10	2.02e-08	12.9398	down-regulated
KLF4	-0.906529	12.3259	-6.66406	3.1e-10	2.08e-08	12.9055	down-regulated
FAM83C	-1.56641	12.5137	-6.66179	3.14e-10	2.1e-08	12.8935	down-regulated
ACBD3	-0.631353	10.1833	-6.65317	3.29e-10	2.18e-08	12.8478	down-regulated
APOBEC3A	-0.9693	11.6072	-6.64744	3.39e-10	2.24e-08	12.8175	down-regulated
KRT34	-1.73746	7.5916	-6.6472	3.4e-10	2.24e-08	12.8162	down-regulated
TOM1L2	-0.646927	11.5357	-6.64646	3.41e-10	2.24e-08	12.8123	down-regulated
EPHA1	-0.627748	11.472	-6.63867	3.56e-10	2.33e-08	12.7711	down-regulated
KRT9	-1.05903	9.44052	-6.63671	3.6e-10	2.34e-08	12.7607	down-regulated
PRRG4	-0.814362	12.565	-6.63633	3.61e-10	2.34e-08	12.7587	down-regulated
DQX1	-1.20835	9.26735	-6.63243	3.68e-10	2.39e-08	12.7382	down-regulated
TRIM7	-1.08261	10.8073	-6.63116	3.71e-10	2.39e-08	12.7314	down-regulated
TTC22	-0.726672	11.0358	-6.6116	4.13e-10	2.65e-08	12.6282	down-regulated
CST6	-1.44145	12.0464	-6.59585	4.49e-10	2.88e-08	12.5452	down-regulated
TBC1D3I	-0.76714	10.1859	-6.59197	4.59e-10	2.93e-08	12.5248	down-regulated
CYB5R2	-0.851256	12.5022	-6.58894	4.67e-10	2.97e-08	12.5089	down-regulated
ARAP2	-0.719213	11.9775	-6.57511	5.03e-10	3.19e-08	12.4361	down-regulated
OTOP3	-1.26268	8.91895	-6.55705	5.55e-10	3.51e-08	12.3413	down-regulated
DSC3	-0.941224	13.4874	-6.53123	6.38e-10	4e-08	12.206	down-regulated
TENT5B	-0.923995	10.4242	-6.50661	7.29e-10	4.56e-08	12.0773	down-regulated
CLCA2	-1.23716	13.8441	-6.50201	7.47e-10	4.66e-08	12.0533	down-regulated
RHOD	-1.0562	12.82	-6.46769	8.98e-10	5.58e-08	11.8745	down-regulated
TINCR	-0.961369	8.60506	-6.46685	9.02e-10	5.59e-08	11.8701	down-regulated
PRSS3	-1.03741	9.24697	-6.45975	9.37e-10	5.77e-08	11.8332	down-regulated
HAND2	1.49727	7.97358	6.45974	9.38e-10	5.77e-08	11.8331	up-regulated
C7orf57	-1.24588	5.2984	-6.44264	1.03e-09	6.3e-08	11.7443	down-regulated
KRT17	-0.81717	15.95	-6.43753	1.06e-09	6.45e-08	11.7178	down-regulated
S100A14	-0.787182	13.8724	-6.40301	1.27e-09	7.69e-08	11.5391	down-regulated
MPZL3	-1.27727	9.52669	-6.39665	1.31e-09	7.9e-08	11.5062	down-regulated
LRRC8A	-0.634689	12.9925	-6.39401	1.33e-09	7.99e-08	11.4926	down-regulated
PHLDB3	-0.740524	9.00222	-6.37937	1.44e-09	8.58e-08	11.417	down-regulated
FAM3D	-1.23913	9.96555	-6.35493	1.64e-09	9.68e-08	11.2911	down-regulated
ANXA9	-0.904658	8.33217	-6.34447	1.74e-09	1.02e-07	11.2374	down-regulated
SERPINB12	-1.68404	6.69931	-6.34374	1.74e-09	1.02e-07	11.2336	down-regulated
CBLC	-1.35385	9.90224	-6.33596	1.82e-09	1.05e-07	11.1936	down-regulated
PKP1	-0.92752	12.1603	-6.33388	1.84e-09	1.06e-07	11.1829	down-regulated
HBEGF	-1.33671	9.38558	-6.32823	1.89e-09	1.09e-07	11.1539	down-regulated
ABHD17B	-0.664531	10.5198	-6.32523	1.92e-09	1.1e-07	11.1385	down-regulated
ATG9B	-0.71906	9.66818	-6.31655	2.01e-09	1.15e-07	11.094	down-regulated
IL20RB	-1.11476	12.4924	-6.31317	2.05e-09	1.17e-07	11.0767	down-regulated
CPEB2	-0.832261	8.25086	-6.31088	2.07e-09	1.18e-07	11.065	down-regulated
PLD2	-0.860273	11.5876	-6.30557	2.13e-09	1.21e-07	11.0378	down-regulated
GPRC5D	-0.965705	9.28561	-6.30226	2.17e-09	1.22e-07	11.0209	down-regulated
LEXM	-0.710086	9.14601	-6.30021	2.19e-09	1.23e-07	11.0104	down-regulated
SPATA22	-0.825959	6.75638	-6.29265	2.28e-09	1.28e-07	10.9717	down-regulated
DHRS1	-0.665254	12.1784	-6.28037	2.44e-09	1.36e-07	10.9089	down-regulated
C19orf33	-1.09329	13.7667	-6.27893	2.46e-09	1.36e-07	10.9016	down-regulated
ZNF853	0.614091	10.1578	6.27728	2.48e-09	1.37e-07	10.8931	up-regulated
FAM110C	-0.893263	12.5048	-6.27357	2.53e-09	1.39e-07	10.8742	down-regulated
HMOX2	-0.588031	10.0862	-6.247	2.91e-09	1.59e-07	10.7388	down-regulated
CDS1	-0.725406	11.0784	-6.24201	2.98e-09	1.63e-07	10.7134	down-regulated
CRB3	-0.953105	11.2549	-6.24048	3.01e-09	1.64e-07	10.7056	down-regulated
TSPAN2	0.770644	6.31005	6.2397	3.02e-09	1.64e-07	10.7017	up-regulated
COMP	1.42646	11.9208	6.23813	3.04e-09	1.65e-07	10.6937	up-regulated
PLA2G3	-1.70002	7.33243	-6.23396	3.11e-09	1.68e-07	10.6725	down-regulated
DUSP7	-0.598982	13.8831	-6.22828	3.21e-09	1.73e-07	10.6436	down-regulated
SLC28A3	-1.20372	8.5796	-6.22596	3.25e-09	1.74e-07	10.6318	down-regulated
ALDH3B2	-0.784958	11.3376	-6.22155	3.32e-09	1.77e-07	10.6094	down-regulated
CEACAM7	-1.27704	10.5452	-6.22127	3.33e-09	1.77e-07	10.6081	down-regulated
SERPINB8	-0.921473	10.5156	-6.21498	3.44e-09	1.82e-07	10.5761	down-regulated
LEP	-1.31852	7.40456	-6.2138	3.46e-09	1.83e-07	10.5701	down-regulated
TACSTD2	-0.716367	14.2614	-6.20205	3.68e-09	1.93e-07	10.5106	down-regulated
WDFY2	-0.627032	9.97284	-6.19289	3.86e-09	2.01e-07	10.4642	down-regulated
LIPH	-1.0707	11.525	-6.19266	3.87e-09	2.01e-07	10.463	down-regulated
STRIP2	-0.865713	9.62671	-6.19041	3.91e-09	2.03e-07	10.4516	down-regulated
IL18	-0.837214	12.5014	-6.18954	3.93e-09	2.03e-07	10.4472	down-regulated
XKRX	-1.08833	7.94765	-6.18905	3.94e-09	2.03e-07	10.4448	down-regulated
CFAP91	0.956237	4.86114	6.16337	4.5e-09	2.3e-07	10.315	up-regulated
REEP2	1.09866	8.80376	6.1633	4.51e-09	2.3e-07	10.3147	up-regulated
ADM	-0.618242	14.2158	-6.16105	4.56e-09	2.32e-07	10.3033	down-regulated
SOX15	-0.894082	12.6884	-6.14961	4.84e-09	2.46e-07	10.2457	down-regulated
LYPD5	-0.730191	7.64705	-6.14466	4.97e-09	2.52e-07	10.2207	down-regulated
CARD6	-0.801511	11.3257	-6.13974	5.1e-09	2.57e-07	10.1959	down-regulated
KIF5A	0.953695	6.94905	6.13568	5.2e-09	2.62e-07	10.1755	up-regulated
VSNL1	-0.985747	12.3934	-6.13354	5.26e-09	2.64e-07	10.1648	down-regulated
KCNK6	-1.08497	10.9016	-6.13354	5.26e-09	2.64e-07	10.1647	down-regulated
TIMP3	0.761288	13.7373	6.12606	5.47e-09	2.73e-07	10.1271	up-regulated
DUSP22	-0.650804	11.2748	-6.12514	5.5e-09	2.74e-07	10.1225	down-regulated
LGALS7B	-0.679013	15.6899	-6.11954	5.66e-09	2.81e-07	10.0944	down-regulated
SH3D21	-0.600727	8.54155	-6.10959	5.96e-09	2.95e-07	10.0445	down-regulated
KCNT2	0.804465	4.8709	6.10718	6.04e-09	2.98e-07	10.0324	up-regulated
KIF5C	0.720554	6.69626	6.1038	6.14e-09	3.02e-07	10.0154	up-regulated
ARNTL2	-0.876969	9.73205	-6.09988	6.27e-09	3.07e-07	9.99573	down-regulated
ARHGAP27	-0.755485	8.43416	-6.09886	6.3e-09	3.08e-07	9.99064	down-regulated
TMEM238L	-1.47228	6.45614	-6.09818	6.32e-09	3.08e-07	9.98721	down-regulated
CCDC172	-0.642063	10.8723	-6.09699	6.36e-09	3.09e-07	9.98128	down-regulated
CYP1B1	1.22712	11.0655	6.09531	6.42e-09	3.11e-07	9.97288	up-regulated
TCTEX1D2	-0.771609	11.9307	-6.09157	6.54e-09	3.17e-07	9.95413	down-regulated
KLC3	-0.66892	7.85432	-6.0906	6.58e-09	3.17e-07	9.94929	down-regulated
TMPRSS11A	-1.46185	11.3719	-6.0846	6.79e-09	3.25e-07	9.91924	down-regulated
HDHD3	-0.663054	10.7244	-6.07236	7.23e-09	3.43e-07	9.85802	down-regulated
CDCP1	-0.709809	11.6556	-6.06102	7.67e-09	3.61e-07	9.8014	down-regulated
OR10A6	-0.95259	8.20949	-6.05195	8.03e-09	3.78e-07	9.75618	down-regulated
SH3RF2	-0.802415	12.8285	-6.05144	8.06e-09	3.78e-07	9.75363	down-regulated
C19orf57	-0.775531	9.4215	-6.05084	8.08e-09	3.78e-07	9.75063	down-regulated
TUBA3C	-0.630633	13.3276	-6.03577	8.73e-09	4.07e-07	9.67556	down-regulated
HPSE	-0.839193	10.2282	-6.03471	8.78e-09	4.09e-07	9.67032	down-regulated
MGP	0.877698	12.8227	6.02556	9.21e-09	4.26e-07	9.6248	up-regulated
EZR	-0.675646	9.52834	-6.02198	9.38e-09	4.31e-07	9.60702	down-regulated
HAL	-1.54527	5.2145	-6.02132	9.41e-09	4.31e-07	9.60372	down-regulated
WNT4	-0.716246	7.62874	-6.01873	9.53e-09	4.36e-07	9.59084	down-regulated
INAVA	-0.753174	12.0733	-6.01738	9.6e-09	4.38e-07	9.58414	down-regulated
APOBEC3B	-0.885415	13.2243	-6.00991	9.98e-09	4.54e-07	9.54707	down-regulated
KCNG2	-0.90946	8.44939	-5.99881	1.06e-08	4.79e-07	9.49198	down-regulated
PPIF	-0.714463	12.9612	-5.99528	1.08e-08	4.87e-07	9.47452	down-regulated
BARHL2	-0.879583	11.5219	-5.99085	1.1e-08	4.97e-07	9.45258	down-regulated
TM4SF19-TCTEX1D2	-1.37164	11.067	-5.9855	1.13e-08	5.09e-07	9.42606	down-regulated
CEACAM6	-1.31911	11.2513	-5.98036	1.16e-08	5.22e-07	9.40063	down-regulated
LRRC1	-0.61462	11.1744	-5.97061	1.22e-08	5.47e-07	9.35246	down-regulated
TNFAIP8L3	-0.654245	8.16268	-5.9647	1.26e-08	5.63e-07	9.32326	down-regulated
FLG	-1.06639	11.336	-5.9321	1.49e-08	6.58e-07	9.16257	down-regulated
TMEM265	-1.07313	9.84328	-5.9204	1.58e-08	6.95e-07	9.10506	down-regulated
HCAR2	-0.600039	12.3907	-5.91428	1.63e-08	7.14e-07	9.07499	down-regulated
SPRR3	-0.857361	13.4394	-5.90734	1.69e-08	7.38e-07	9.0409	down-regulated
DUSP14	-0.616649	12.2218	-5.90053	1.75e-08	7.62e-07	9.00755	down-regulated
BTBD11	-0.719623	11.7199	-5.89133	1.83e-08	7.94e-07	8.96243	down-regulated
SPARCL1	0.652066	13.398	5.88219	1.92e-08	8.28e-07	8.9177	up-regulated
SH3GL2	1.38587	5.06285	5.87893	1.95e-08	8.37e-07	8.90177	up-regulated
H2BW2	0.939433	8.86591	5.87737	1.96e-08	8.41e-07	8.89415	up-regulated
TIPARP	-0.643536	9.87656	-5.87379	2e-08	8.54e-07	8.87664	down-regulated
ABCA3	1.24475	10.134	5.87184	2.02e-08	8.61e-07	8.8671	up-regulated
ALDH1B1	0.739619	11.933	5.86258	2.12e-08	8.98e-07	8.8219	up-regulated
CNKSR1	-0.627632	10.488	-5.86199	2.12e-08	8.98e-07	8.819	down-regulated
STK33	1.15439	8.53424	5.85702	2.18e-08	9.17e-07	8.79474	up-regulated
CHST10	0.721724	9.6647	5.84973	2.26e-08	9.45e-07	8.7592	up-regulated
SPOCK1	0.616343	9.05132	5.82824	2.52e-08	1.05e-06	8.65462	up-regulated
RASAL1	-0.7485	9.76428	-5.80496	2.83e-08	1.17e-06	8.54161	down-regulated
KLK4	-0.682257	8.51193	-5.7933	3e-08	1.24e-06	8.48511	down-regulated
ST6GALNAC1	-1.24123	8.58777	-5.79069	3.04e-08	1.25e-06	8.47248	down-regulated
GVQW3	0.714506	6.22789	5.78596	3.11e-08	1.28e-06	8.44957	up-regulated
TGM3	-1.04182	11.5897	-5.77264	3.33e-08	1.35e-06	8.38519	down-regulated
AKR1C4	-1.10165	8.47521	-5.76823	3.4e-08	1.38e-06	8.36391	down-regulated
YIF1B	-0.742723	13.4591	-5.75985	3.55e-08	1.43e-06	8.32347	down-regulated
MPO	-0.643882	8.73119	-5.75038	3.72e-08	1.49e-06	8.27779	down-regulated
BNC1	-1.19809	12.4124	-5.74988	3.73e-08	1.49e-06	8.27541	down-regulated
CLTB	-0.800626	7.16285	-5.74151	3.89e-08	1.55e-06	8.23513	down-regulated
ADIRF	-0.722249	11.9682	-5.73994	3.92e-08	1.55e-06	8.22757	down-regulated
ARHGEF4	-0.819933	10.7747	-5.73547	4.01e-08	1.58e-06	8.20608	down-regulated
TUFT1	-0.739937	12.798	-5.73347	4.05e-08	1.59e-06	8.19642	down-regulated
USP43	-1.0964	8.0237	-5.72615	4.2e-08	1.65e-06	8.16125	down-regulated
MBOAT2	-0.729039	11.4743	-5.71687	4.4e-08	1.72e-06	8.11671	down-regulated
ASPG	-0.744911	11.572	-5.69752	4.84e-08	1.88e-06	8.02397	down-regulated
DUOX2	-1.21924	10.0736	-5.69714	4.85e-08	1.88e-06	8.02215	down-regulated
SMCO2	-0.721395	9.54584	-5.69569	4.89e-08	1.89e-06	8.01521	down-regulated
SLC37A2	-0.748938	10.7481	-5.69144	4.99e-08	1.93e-06	7.99492	down-regulated
C11orf91	-0.779764	9.37975	-5.68414	5.18e-08	1.99e-06	7.96	down-regulated
SQOR	-0.711087	13.4482	-5.68156	5.24e-08	2e-06	7.94768	down-regulated
EHF	-0.86403	10.7954	-5.68115	5.25e-08	2e-06	7.94569	down-regulated
NDRG1	-0.639837	15.3623	-5.67844	5.32e-08	2.03e-06	7.93275	down-regulated
ZNF185	-0.724777	13.2154	-5.67487	5.42e-08	2.05e-06	7.91574	down-regulated
MAL2	-0.628038	13.9892	-5.66878	5.59e-08	2.11e-06	7.88667	down-regulated
TMPRSS4	-1.12562	11.4092	-5.66576	5.67e-08	2.13e-06	7.87226	down-regulated
CASP4	-0.624774	13.9736	-5.66022	5.83e-08	2.19e-06	7.84585	down-regulated
ANKRD22	-0.738915	9.26965	-5.65467	5.99e-08	2.24e-06	7.81941	down-regulated
LIPM	-0.738915	9.26965	-5.65467	5.99e-08	2.24e-06	7.81941	down-regulated
TMPRSS11F	-0.619557	6.26808	-5.65462	5.99e-08	2.24e-06	7.81919	down-regulated
TRPC1	0.870498	9.26302	5.65334	6.03e-08	2.25e-06	7.81308	up-regulated
PNLIPRP3	-2.31215	7.89012	-5.65242	6.06e-08	2.25e-06	7.80872	down-regulated
DEFB1	-1.27635	12.9623	-5.65091	6.1e-08	2.26e-06	7.80151	down-regulated
EPHX3	-0.756145	13.3584	-5.64105	6.41e-08	2.37e-06	7.75463	down-regulated
CKMT1A	-1.00395	12.5127	-5.63824	6.5e-08	2.4e-06	7.74126	down-regulated
SOWAHC	-0.617443	12.3556	-5.63563	6.58e-08	2.42e-06	7.72888	down-regulated
STEAP4	-1.49483	9.2908	-5.63233	6.69e-08	2.45e-06	7.71322	down-regulated
ACOT11	-0.586286	9.82355	-5.63206	6.7e-08	2.45e-06	7.71192	down-regulated
C16orf89	-0.773531	12.7653	-5.63196	6.7e-08	2.45e-06	7.71144	down-regulated
LRRC8E	-0.873094	10.6087	-5.62729	6.86e-08	2.5e-06	7.68926	down-regulated
CYP3A5	-0.779379	8.72936	-5.62145	7.06e-08	2.57e-06	7.66158	down-regulated
CD24	-0.624965	13.7123	-5.61338	7.34e-08	2.66e-06	7.62332	down-regulated
LEF1	0.643067	11.8047	5.6073	7.57e-08	2.74e-06	7.59453	up-regulated
TM4SF19	-1.47083	11.1429	-5.59578	8.01e-08	2.89e-06	7.54003	down-regulated
CA12	-1.02423	12.3895	-5.58992	8.24e-08	2.97e-06	7.51233	down-regulated
GP9	-1.13981	12.454	-5.58711	8.36e-08	3e-06	7.49909	down-regulated
BSPRY	-0.762361	11.8776	-5.57921	8.69e-08	3.11e-06	7.4618	down-regulated
CYP2C9	-1.45075	5.98866	-5.57374	8.92e-08	3.17e-06	7.43602	down-regulated
ATP5F1D	-0.697622	14.4993	-5.57366	8.93e-08	3.17e-06	7.43561	down-regulated
HES2	-0.967481	10.8676	-5.55359	9.85e-08	3.48e-06	7.34115	down-regulated
NFKBIZ	-0.721799	11.7112	-5.54525	1.03e-07	3.6e-06	7.30193	down-regulated
TMSB15B	0.637448	7.00463	5.5451	1.03e-07	3.6e-06	7.30123	up-regulated
GFRA3	0.81518	8.29133	5.53647	1.07e-07	3.72e-06	7.2607	up-regulated
MPDZ	0.647185	10.8734	5.53046	1.1e-07	3.81e-06	7.23253	up-regulated
CES4A	-0.652332	8.42041	-5.51275	1.2e-07	4.14e-06	7.14963	down-regulated
LRP5	0.597234	12.1792	5.51208	1.21e-07	4.15e-06	7.14646	up-regulated
PADI1	-1.13315	9.30492	-5.49915	1.28e-07	4.39e-06	7.08605	down-regulated
AKR1B15	-1.4323	13.6007	-5.49355	1.32e-07	4.5e-06	7.05991	down-regulated
GSC	0.944898	8.64783	5.45628	1.58e-07	5.37e-06	6.88642	up-regulated
LCE2B	-1.89475	6.87521	-5.45554	1.59e-07	5.37e-06	6.883	down-regulated
EVA1B	-0.853103	6.92834	-5.44404	1.68e-07	5.64e-06	6.82966	down-regulated
BOC	0.730085	10.8451	5.44224	1.69e-07	5.67e-06	6.82131	up-regulated
B3GNT3	-0.606222	11.2092	-5.43792	1.73e-07	5.78e-06	6.80131	down-regulated
POF1B	-1.52004	10.1671	-5.433	1.77e-07	5.88e-06	6.77849	down-regulated
ELOVL7	-0.80619	9.96631	-5.43218	1.78e-07	5.89e-06	6.77474	down-regulated
FAM151A	-0.607798	9.77738	-5.42725	1.82e-07	6.02e-06	6.75192	down-regulated
TMPRSS13	-0.949635	8.53657	-5.42488	1.84e-07	6.07e-06	6.74095	down-regulated
THBS4	0.902508	8.04583	5.42439	1.84e-07	6.08e-06	6.73869	up-regulated
ALOX12B	-0.805846	9.41716	-5.41516	1.93e-07	6.34e-06	6.69603	down-regulated
RAMP1	1.20284	11.062	5.41227	1.95e-07	6.4e-06	6.68268	up-regulated
CXCL17	-1.13424	10.6328	-5.40742	2e-07	6.52e-06	6.6603	down-regulated
ARHGAP32	-0.591327	10.2056	-5.40249	2.05e-07	6.64e-06	6.63755	down-regulated
SLC26A9	-0.994526	7.84063	-5.40139	2.06e-07	6.67e-06	6.63251	down-regulated
CPEB4	-0.60292	9.98828	-5.39946	2.08e-07	6.71e-06	6.6236	down-regulated
CLCA4	-0.742427	11.6886	-5.39824	2.09e-07	6.72e-06	6.61799	down-regulated
TRPM4	-0.803149	9.30477	-5.39461	2.13e-07	6.82e-06	6.60124	down-regulated
IL5RA	-0.674084	7.96119	-5.39247	2.15e-07	6.84e-06	6.59139	down-regulated
ARG1	-0.914543	8.16263	-5.3924	2.15e-07	6.84e-06	6.5911	down-regulated
CDHR3	0.714099	6.86125	5.3918	2.16e-07	6.85e-06	6.58834	up-regulated
ZNF431	-0.7059	7.63306	-5.37683	2.32e-07	7.29e-06	6.51948	down-regulated
SLCO4A1	-0.60776	7.25504	-5.35782	2.54e-07	7.95e-06	6.43222	down-regulated
PLA2G4A	-1.03621	10.6575	-5.34678	2.67e-07	8.35e-06	6.38169	down-regulated
S100A2	-0.689251	15.1008	-5.33605	2.81e-07	8.74e-06	6.33263	down-regulated
AKR1B10	-1.45453	13.4497	-5.32596	2.95e-07	9.11e-06	6.28652	down-regulated
PRR33	-0.603059	12.2734	-5.32216	3.01e-07	9.25e-06	6.26919	down-regulated
ANXA3	-0.887994	12.581	-5.31043	3.18e-07	9.71e-06	6.21572	down-regulated
AMOT	0.712943	6.02852	5.29383	3.44e-07	1.05e-05	6.14023	up-regulated
SLC5A1	-0.779856	8.97414	-5.29036	3.5e-07	1.06e-05	6.12446	down-regulated
HYAL1	-0.706393	10.7343	-5.28172	3.64e-07	1.09e-05	6.08528	down-regulated
RGS20	-0.646998	7.50921	-5.27722	3.72e-07	1.11e-05	6.06485	down-regulated
SDR16C5	-1.40192	9.07335	-5.27537	3.75e-07	1.12e-05	6.05647	down-regulated
IER3	-0.684887	13.4581	-5.27428	3.77e-07	1.12e-05	6.05154	down-regulated
CDA	-1.00281	12.6292	-5.27247	3.8e-07	1.13e-05	6.04335	down-regulated
PLA2G4B	-0.814997	11.5153	-5.27127	3.83e-07	1.14e-05	6.03791	down-regulated
CA2	-1.10181	12.8442	-5.26307	3.98e-07	1.18e-05	6.00081	down-regulated
CEACAM1	-0.846638	12.7448	-5.25971	4.04e-07	1.19e-05	5.98561	down-regulated
ANKRD37	-0.699704	11.1664	-5.25661	4.1e-07	1.21e-05	5.97157	down-regulated
FGF11	-0.897694	10.2108	-5.25455	4.14e-07	1.22e-05	5.96229	down-regulated
HEY1	0.91689	12.1691	5.25114	4.21e-07	1.23e-05	5.94687	up-regulated
SULT1B1	-1.12309	5.47527	-5.24961	4.24e-07	1.24e-05	5.93996	down-regulated
KRTAP19-7	-0.862115	11.6804	-5.24777	4.27e-07	1.25e-05	5.93165	down-regulated
PALMD	-0.708852	12.262	-5.24134	4.41e-07	1.28e-05	5.90265	down-regulated
SH2D4A	-0.612463	11.0162	-5.23658	4.5e-07	1.31e-05	5.88118	down-regulated
P2RY2	-0.839782	11.0168	-5.22937	4.66e-07	1.35e-05	5.84868	down-regulated
AP1M2	-0.823563	10.618	-5.22653	4.72e-07	1.36e-05	5.83592	down-regulated
KPNA7	-1.06443	8.10586	-5.2257	4.74e-07	1.36e-05	5.83219	down-regulated
FUT3	-0.719068	12.0472	-5.22439	4.77e-07	1.36e-05	5.8263	down-regulated
CD177	-0.75329	8.72785	-5.22224	4.82e-07	1.37e-05	5.81659	down-regulated
CLDN7	-1.02687	11.8457	-5.21764	4.92e-07	1.4e-05	5.79591	down-regulated
CDKL2	1.09495	5.9773	5.21308	5.03e-07	1.42e-05	5.77545	up-regulated
CKMT1B	-0.778859	11.5778	-5.20417	5.24e-07	1.47e-05	5.73542	down-regulated
ADGRF4	-0.753285	7.53124	-5.19508	5.47e-07	1.53e-05	5.69469	down-regulated
TCAF2C	-0.714538	10.0045	-5.18855	5.64e-07	1.57e-05	5.66541	down-regulated
GLYATL1	0.727361	6.49732	5.18792	5.66e-07	1.57e-05	5.66262	up-regulated
PLK3	-0.788097	9.89462	-5.18448	5.75e-07	1.59e-05	5.64722	down-regulated
ATP12A	-0.826197	9.65221	-5.18102	5.84e-07	1.62e-05	5.63173	down-regulated
IL1R2	-1.33764	10.5115	-5.17649	5.97e-07	1.65e-05	5.61149	down-regulated
STMN2	1.07227	6.70053	5.17475	6.02e-07	1.66e-05	5.60372	up-regulated
TRADD	-0.587632	12.9212	-5.16255	6.37e-07	1.75e-05	5.54924	down-regulated
PAK3	0.653992	6.26638	5.16117	6.41e-07	1.76e-05	5.54307	up-regulated
IL36A	-0.851838	10.8158	-5.15574	6.58e-07	1.8e-05	5.51888	down-regulated
DSG4	-1.42948	5.69853	-5.15424	6.62e-07	1.81e-05	5.51222	down-regulated
SCRG1	0.891286	9.3475	5.15315	6.65e-07	1.81e-05	5.50733	up-regulated
MUCL1	-1.88715	10.1735	-5.14849	6.8e-07	1.85e-05	5.48659	down-regulated
TCHHL1	-0.760059	6.89658	-5.13912	7.1e-07	1.92e-05	5.44492	down-regulated
EREG	-1.08218	10.4945	-5.135	7.24e-07	1.95e-05	5.4266	down-regulated
RAB9B	0.911801	7.77148	5.12265	7.67e-07	2.05e-05	5.37182	up-regulated
TMC5	-1.41568	7.0185	-5.1211	7.72e-07	2.06e-05	5.36491	down-regulated
PGAM2	-0.617122	11.1148	-5.11927	7.79e-07	2.08e-05	5.3568	down-regulated
MEAK7	-0.626917	10.5413	-5.10845	8.19e-07	2.18e-05	5.30889	down-regulated
SHISA3	1.13422	5.77672	5.10744	8.23e-07	2.18e-05	5.30443	up-regulated
CX3CL1	0.68668	11.1304	5.10721	8.23e-07	2.18e-05	5.30338	up-regulated
TCAF2	-0.639773	10.2476	-5.10109	8.47e-07	2.24e-05	5.27632	down-regulated
KRTAP20-3	-1.47636	10.5128	-5.0895	8.94e-07	2.35e-05	5.22516	down-regulated
SLC52A3	-1.03042	8.84262	-5.08862	8.97e-07	2.36e-05	5.22125	down-regulated
FBXW10	-0.764789	8.41031	-5.08696	9.04e-07	2.37e-05	5.21392	down-regulated
C6orf15	-1.42097	10.3405	-5.07393	9.6e-07	2.5e-05	5.15651	down-regulated
KRT23	-1.25278	11.189	-5.05507	1.05e-06	2.72e-05	5.07357	down-regulated
ATP8B2	0.701088	11.0679	5.04796	1.08e-06	2.8e-05	5.0424	up-regulated
SMYD1	1.20758	5.02317	5.04652	1.09e-06	2.82e-05	5.03606	up-regulated
LCE2D	-1.07465	8.57021	-5.04273	1.11e-06	2.86e-05	5.01946	down-regulated
ARHGEF37	-0.843816	10.0604	-5.04078	1.12e-06	2.88e-05	5.01089	down-regulated
CDRT1	-0.66781	8.44501	-5.03639	1.14e-06	2.93e-05	4.99168	down-regulated
IMPA2	-0.681447	12.7162	-5.03364	1.16e-06	2.96e-05	4.97962	down-regulated
CALB1	-2.40671	8.88388	-5.02166	1.22e-06	3.11e-05	4.92724	down-regulated
LONRF2	1.04543	8.11942	5.01902	1.23e-06	3.13e-05	4.91573	up-regulated
PROM2	-0.610181	12.2279	-5.01793	1.24e-06	3.14e-05	4.91098	down-regulated
EXPH5	-0.603127	11.9082	-5.0171	1.25e-06	3.15e-05	4.90732	down-regulated
ERO1A	-0.614945	13.0752	-5.01271	1.27e-06	3.2e-05	4.88816	down-regulated
TP53I3	-0.630246	12.1878	-5.00594	1.31e-06	3.29e-05	4.85864	down-regulated
F3	-0.876271	12.4191	-4.99126	1.4e-06	3.5e-05	4.79474	down-regulated
CHST2	-0.991948	11.7	-4.97909	1.48e-06	3.67e-05	4.74187	down-regulated
SLC12A7	0.608641	11.4853	4.95143	1.68e-06	4.09e-05	4.62202	up-regulated
PTGES	-0.851593	10.482	-4.94311	1.74e-06	4.2e-05	4.58608	down-regulated
FHOD3	0.607119	7.67806	4.94061	1.76e-06	4.24e-05	4.57531	up-regulated
FOSL1	-1.05458	12.136	-4.939	1.78e-06	4.26e-05	4.56834	down-regulated
RRAD	-1.08163	11.208	-4.93733	1.79e-06	4.28e-05	4.56115	down-regulated
NEXN	0.613461	12.3206	4.93691	1.79e-06	4.29e-05	4.55933	up-regulated
ATP6V0A4	-1.04553	7.83032	-4.9299	1.85e-06	4.42e-05	4.52913	down-regulated
ELF3	-0.752626	12.4457	-4.92011	1.93e-06	4.6e-05	4.48695	down-regulated
SPINK7	-0.721048	11.6232	-4.91677	1.96e-06	4.66e-05	4.47261	down-regulated
CYP4F2	-1.48736	11.4225	-4.90421	2.08e-06	4.9e-05	4.41863	down-regulated
ACTN2	0.596467	5.56118	4.89588	2.16e-06	5.06e-05	4.38292	up-regulated
BCAS1	-0.659427	8.14535	-4.88981	2.22e-06	5.19e-05	4.35694	down-regulated
IL1B	-0.985168	11.6742	-4.87515	2.37e-06	5.49e-05	4.2942	down-regulated
ZC3H12A	-0.727174	12.8711	-4.86917	2.43e-06	5.64e-05	4.26868	down-regulated
IZUMO4	-0.629694	9.23167	-4.86789	2.45e-06	5.66e-05	4.26323	down-regulated
ME1	-0.71246	11.0696	-4.86668	2.46e-06	5.68e-05	4.25807	down-regulated
VNN1	-1.26914	7.9071	-4.86509	2.48e-06	5.72e-05	4.25128	down-regulated
BCL10	-0.685642	10.4579	-4.86317	2.5e-06	5.76e-05	4.24309	down-regulated
PFKFB4	-0.635115	9.31292	-4.85673	2.57e-06	5.88e-05	4.21563	down-regulated
KRT10	-0.619847	14.2558	-4.85657	2.57e-06	5.88e-05	4.21495	down-regulated
ELN	0.639354	10.188	4.85462	2.59e-06	5.92e-05	4.20667	up-regulated
DLX5	-1.05485	11.7124	-4.83805	2.79e-06	6.33e-05	4.13618	down-regulated
RAPGEFL1	-0.761665	9.84038	-4.83542	2.83e-06	6.38e-05	4.12503	down-regulated
SMAD9	0.626801	8.50385	4.83362	2.85e-06	6.41e-05	4.11738	up-regulated
GAST	-0.705867	11.4287	-4.82255	2.99e-06	6.68e-05	4.07045	down-regulated
ELMO3	-0.634778	11.8015	-4.82227	3e-06	6.68e-05	4.06924	down-regulated
IGFL1	-0.801207	11.356	-4.81711	3.07e-06	6.81e-05	4.0474	down-regulated
NEU2	-0.966951	4.58639	-4.80996	3.17e-06	7e-05	4.01715	down-regulated
ONECUT1	-0.790843	10.2651	-4.8065	3.21e-06	7.09e-05	4.00253	down-regulated
EDN1	-0.59335	10.8759	-4.80547	3.23e-06	7.11e-05	3.99816	down-regulated
PPP1R3G	-0.642197	9.17058	-4.80439	3.24e-06	7.14e-05	3.99361	down-regulated
ACSL1	-0.615725	9.27467	-4.79893	3.32e-06	7.31e-05	3.97057	down-regulated
CERS4	-0.704837	11.1538	-4.79824	3.33e-06	7.32e-05	3.96766	down-regulated
RNF175	0.697348	8.69312	4.79004	3.46e-06	7.56e-05	3.93306	up-regulated
CPA4	-0.70107	7.72293	-4.77231	3.74e-06	8.14e-05	3.85844	down-regulated
CAPN14	-0.896248	8.90711	-4.76694	3.83e-06	8.32e-05	3.83588	down-regulated
EPPK1	-0.873935	12.8974	-4.76638	3.84e-06	8.33e-05	3.83354	down-regulated
PRKAR2B	0.681011	10.9323	4.75815	3.98e-06	8.61e-05	3.79903	up-regulated
PNMA3	0.632864	9.35468	4.75557	4.02e-06	8.7e-05	3.7882	up-regulated
JAM3	0.629533	10.2685	4.75507	4.03e-06	8.71e-05	3.7861	up-regulated
SLC46A2	-0.644289	5.95619	-4.75363	4.06e-06	8.75e-05	3.78008	down-regulated
CALB2	-1.27217	9.89777	-4.75072	4.11e-06	8.86e-05	3.76789	down-regulated
TMEM253	-0.650879	7.34149	-4.74824	4.16e-06	8.94e-05	3.75751	down-regulated
BSN	0.615294	5.66709	4.74402	4.23e-06	9.09e-05	3.73985	up-regulated
GPAT3	-0.709767	8.0209	-4.73893	4.33e-06	9.24e-05	3.71857	down-regulated
ARFIP2	-0.847823	11.0954	-4.72662	4.57e-06	9.69e-05	3.66713	down-regulated
TTC9	-1.02134	8.53037	-4.71776	4.75e-06	0.000100108	3.63023	down-regulated
PHLDA2	-0.709202	12.8358	-4.71269	4.86e-06	0.000101911	3.60912	down-regulated
FAM229B	0.65813	8.15951	4.71215	4.87e-06	0.000101911	3.60687	up-regulated
MNS1	0.693844	8.68709	4.71211	4.87e-06	0.000101911	3.60669	up-regulated
TEX9	0.693844	8.68709	4.71211	4.87e-06	0.000101911	3.60669	up-regulated
GPR157	-0.595349	10.362	-4.7062	5e-06	0.000103985	3.5821	down-regulated
WNT7A	-0.823552	11.0812	-4.69969	5.14e-06	0.000106497	3.55506	down-regulated
APOD	1.10705	11.0283	4.69941	5.15e-06	0.000106504	3.55392	up-regulated
EPHB3	-0.650793	12.373	-4.69678	5.21e-06	0.000107612	3.543	down-regulated
ZBED2	-0.810087	11.1567	-4.69581	5.23e-06	0.000107948	3.53896	down-regulated
FETUB	-1.45785	8.68687	-4.69335	5.29e-06	0.000108934	3.52874	down-regulated
SLC9A3	-0.622707	9.87571	-4.68958	5.37e-06	0.000110543	3.5131	down-regulated
SHOC1	-0.694407	8.04713	-4.68143	5.57e-06	0.000114025	3.47936	down-regulated
SOWAHB	-0.940693	7.46574	-4.6732	5.77e-06	0.000117785	3.44531	down-regulated
AHNAK2	-0.765422	14.2322	-4.67289	5.78e-06	0.000117812	3.44403	down-regulated
TBX5	0.752334	8.67114	4.67147	5.81e-06	0.000118413	3.43814	up-regulated
OAS1	-0.812264	10.965	-4.66952	5.86e-06	0.000119288	3.43007	down-regulated
TBC1D3G	-0.668738	10.0841	-4.6682	5.9e-06	0.000119706	3.42463	down-regulated
TBC1D3L	-0.668738	10.0841	-4.6682	5.9e-06	0.000119706	3.42463	down-regulated
FOXE1	-0.949919	12.3507	-4.66549	5.97e-06	0.000120605	3.41343	down-regulated
GABRA5	1.23754	5.49618	4.66134	6.07e-06	0.000122376	3.3963	up-regulated
ZMAT1	0.639742	8.77448	4.65864	6.15e-06	0.00012341	3.38516	up-regulated
SERINC2	-0.669886	12.5397	-4.65142	6.34e-06	0.000126911	3.35543	down-regulated
BLNK	-0.787905	10.794	-4.65069	6.36e-06	0.000127176	3.35241	down-regulated
GPR87	-0.853479	12.7471	-4.64649	6.48e-06	0.000128948	3.33511	down-regulated
SAMD9	-0.790882	13.2476	-4.62259	7.18e-06	0.000141436	3.23694	down-regulated
GSTA4	-0.677973	12.4792	-4.62162	7.21e-06	0.000141816	3.23299	down-regulated
GOLGA7B	-0.686419	9.37599	-4.61828	7.32e-06	0.000143471	3.21928	down-regulated
KCNA10	0.908491	6.08338	4.60931	7.61e-06	0.000148648	3.18255	up-regulated
B4GALNT3	-0.734794	9.41871	-4.60885	7.62e-06	0.000148783	3.18067	down-regulated
CASP14	-1.24511	10.6838	-4.60491	7.75e-06	0.000151	3.16459	down-regulated
RPL3L	-1.16837	7.24943	-4.60219	7.84e-06	0.000152452	3.15347	down-regulated
GADD45A	-0.610181	12.1674	-4.60132	7.87e-06	0.000152861	3.14992	down-regulated
TMEM171	-0.76226	10.0114	-4.59819	7.98e-06	0.000154117	3.13712	down-regulated
DMD	0.608301	7.9356	4.59259	8.17e-06	0.000157206	3.11427	up-regulated
COL8A1	0.659688	11.0552	4.5919	8.2e-06	0.000157507	3.11145	up-regulated
WNT7B	-0.891842	10.4412	-4.59019	8.26e-06	0.000158502	3.10448	down-regulated
GALE	-0.664689	10.8778	-4.58992	8.27e-06	0.000158518	3.10338	down-regulated
TPPP3	-0.863549	12.8057	-4.58854	8.32e-06	0.000159291	3.09777	down-regulated
TAS2R10	0.823952	7.24103	4.57084	8.97e-06	0.000169707	3.02575	up-regulated
IFI27	-0.830967	14.5773	-4.56751	9.1e-06	0.000171609	3.01223	down-regulated
PCOLCE2	0.883274	9.14611	4.56412	9.23e-06	0.000173935	2.99846	up-regulated
TNFRSF19	0.595286	11.0587	4.56375	9.25e-06	0.000173983	2.99693	up-regulated
ZBTB12	0.605476	9.12524	4.56311	9.27e-06	0.000174155	2.99434	up-regulated
ALDH3A1	-1.24104	12.6117	-4.5566	9.53e-06	0.000178697	2.96794	down-regulated
CBR3	-0.65659	10.4576	-4.556	9.56e-06	0.000178972	2.96551	down-regulated
C14orf132	0.784419	9.40326	4.55341	9.66e-06	0.000180777	2.95501	up-regulated
PCSK5	-0.606023	10.3945	-4.55301	9.68e-06	0.000180878	2.9534	down-regulated
C6orf141	-0.98959	10.1126	-4.5528	9.69e-06	0.000180878	2.95254	down-regulated
CPNE8	-0.59932	7.7294	-4.5507	9.78e-06	0.000182316	2.94406	down-regulated
AKR1C2	-1.13652	13.8491	-4.5407	1.02e-05	0.0001891	2.90359	down-regulated
PEG10	1.4734	8.99167	4.52894	1.07e-05	0.000197818	2.85609	up-regulated
ADAM22	1.04644	6.04188	4.52712	1.08e-05	0.000198734	2.84877	up-regulated
SYNPO2	0.627222	7.08781	4.52154	1.11e-05	0.000202687	2.82627	up-regulated
GPX6	-0.625291	8.44895	-4.51813	1.12e-05	0.000205126	2.81253	down-regulated
ALDH3A2	-0.736733	10.4235	-4.50492	1.19e-05	0.000215758	2.75941	down-regulated
ADH7	-1.43389	10.9321	-4.50422	1.19e-05	0.000216183	2.7566	down-regulated
AREG	-1.1027	12.2768	-4.4881	1.27e-05	0.000229602	2.69198	down-regulated
GPRC5A	-0.794361	12.0354	-4.48721	1.28e-05	0.000230241	2.68841	down-regulated
STYK1	-0.702559	10.2595	-4.48286	1.3e-05	0.000233854	2.67101	down-regulated
AKR1C3	-1.05861	14.3195	-4.48276	1.3e-05	0.000233854	2.6706	down-regulated
TM7SF2	-0.721112	10.0329	-4.48259	1.3e-05	0.000233854	2.66993	down-regulated
PYGO1	0.701153	9.27099	4.48203	1.31e-05	0.000234182	2.66767	up-regulated
CNTN2	0.627041	4.45037	4.48	1.32e-05	0.00023551	2.65953	up-regulated
PIM1	-0.637768	12.5591	-4.47763	1.33e-05	0.000237425	2.65006	down-regulated
DNAH14	0.830136	8.21353	4.47761	1.33e-05	0.000237425	2.65001	up-regulated
HSD11B2	-0.678286	9.59687	-4.46565	1.4e-05	0.000248245	2.60223	down-regulated
C4A	0.849324	11.2602	4.46344	1.41e-05	0.000249746	2.59342	up-regulated
C4B	0.849324	11.2602	4.46344	1.41e-05	0.000249746	2.59342	up-regulated
PTPRZ1	-1.00132	12.3558	-4.4633	1.42e-05	0.000249746	2.59286	down-regulated
NDUFA4L2	-0.968508	12.7883	-4.4555	1.46e-05	0.000257078	2.56178	down-regulated
LCE6A	-0.783983	7.26193	-4.44707	1.52e-05	0.000265567	2.52826	down-regulated
FAM83B	-0.802919	12.7673	-4.43187	1.61e-05	0.000280876	2.46792	down-regulated
PAGE4	0.724001	5.84877	4.42646	1.65e-05	0.000286493	2.44646	up-regulated
SPINK1	-0.992756	8.24182	-4.42276	1.68e-05	0.000290405	2.43182	down-regulated
LPAR5	-0.64678	11.4307	-4.41981	1.7e-05	0.000292343	2.42016	down-regulated
OSTF1	-0.610881	12.9222	-4.40994	1.77e-05	0.000302934	2.38113	down-regulated
BDKRB2	-0.729579	11.9441	-4.40515	1.81e-05	0.000307881	2.36225	down-regulated
BCO1	-0.647588	7.03315	-4.39822	1.86e-05	0.000315724	2.3349	down-regulated
CXCR2	-0.710751	7.54459	-4.39691	1.87e-05	0.000316864	2.32974	down-regulated
RIPK3	-0.620557	9.45294	-4.38701	1.95e-05	0.00032775	2.29077	down-regulated
LTBP2	0.61259	12.3533	4.36319	2.15e-05	0.000358133	2.19733	up-regulated
RLN2	0.894374	5.12408	4.35731	2.2e-05	0.000365502	2.17432	up-regulated
CXCL8	-1.18391	10.7105	-4.35357	2.24e-05	0.000370307	2.15969	down-regulated
NKX6-1	0.701445	9.10613	4.34954	2.27e-05	0.00037583	2.14397	up-regulated
GXYLT2	0.894277	11.1705	4.33996	2.37e-05	0.000388532	2.10657	up-regulated
ATP2C2	-0.971335	9.90766	-4.33939	2.37e-05	0.000389096	2.10435	down-regulated
CDC42BPG	-0.59572	8.56332	-4.33774	2.39e-05	0.000391398	2.09792	down-regulated
FOS	-0.667528	13.6648	-4.33292	2.43e-05	0.000397462	2.07916	down-regulated
SPEF2	0.707489	8.29393	4.32518	2.51e-05	0.000408509	2.04902	up-regulated
SPAG4	-0.679978	9.02577	-4.31962	2.57e-05	0.000416946	2.02743	down-regulated
GALNT3	-0.651797	11.6402	-4.30718	2.71e-05	0.000436339	1.97918	down-regulated
ID1	-0.628782	13.6089	-4.30014	2.79e-05	0.000446735	1.95195	down-regulated
BARX2	-0.8304	7.00729	-4.29436	2.85e-05	0.000454254	1.92958	down-regulated
IGFL2	-1.44858	9.60594	-4.29225	2.88e-05	0.000457391	1.92143	down-regulated
GDA	-1.08518	7.75831	-4.29043	2.9e-05	0.000459216	1.91439	down-regulated
ITGBL1	0.709896	10.874	4.28307	2.99e-05	0.000471194	1.88598	up-regulated
MMP27	-0.849742	4.91897	-4.26023	3.28e-05	0.000511411	1.79809	down-regulated
ANXA8L1	-0.765817	13.722	-4.25143	3.4e-05	0.000524656	1.76434	down-regulated
USP2	-0.761473	8.78963	-4.25114	3.4e-05	0.000524826	1.76324	down-regulated
TAS2R46	0.658968	8.39973	4.24943	3.42e-05	0.000528047	1.75667	up-regulated
PCSK9	-0.744006	10.4763	-4.24827	3.44e-05	0.000529656	1.75221	down-regulated
STXBP6	0.708688	7.98049	4.24721	3.46e-05	0.000530145	1.74817	up-regulated
BNIP3	-0.647655	10.8185	-4.2379	3.59e-05	0.000547785	1.71255	down-regulated
TAS2R50	0.915227	7.72384	4.22881	3.72e-05	0.000564554	1.6778	up-regulated
CXXC4	0.627913	7.46472	4.22571	3.77e-05	0.000570322	1.66598	up-regulated
PPP1R9A	1.04418	6.84335	4.22568	3.77e-05	0.000570322	1.66586	up-regulated
TSKS	-0.69256	8.96217	-4.22132	3.84e-05	0.000579023	1.64923	down-regulated
USB1	-0.627167	10.913	-4.21813	3.89e-05	0.000585783	1.6371	down-regulated
PMEPA1	0.604265	11.8162	4.20939	4.03e-05	0.000603099	1.60382	up-regulated
TAS2R43	0.720971	9.14077	4.20562	4.09e-05	0.000610817	1.58951	up-regulated
KLK14	-1.15849	8.92098	-4.20222	4.14e-05	0.000617731	1.57659	down-regulated
CFAP251	-0.885972	11.9912	-4.19111	4.33e-05	0.000640218	1.53446	down-regulated
KCNA1	0.70359	4.20245	4.18318	4.47e-05	0.000656035	1.50443	up-regulated
CXCL14	-0.766815	15.1356	-4.17761	4.57e-05	0.000667022	1.48338	down-regulated
ADRB2	-0.637429	11.5961	-4.17537	4.62e-05	0.000669543	1.4749	down-regulated
LRRN1	0.735446	7.15007	4.17204	4.68e-05	0.000676403	1.46231	up-regulated
CEACAM5	-0.710294	12.6041	-4.16884	4.74e-05	0.00068457	1.45025	down-regulated
GAREM2	0.653957	8.38372	4.16833	4.75e-05	0.000685427	1.44833	up-regulated
CPQ	0.5884	10.9031	4.16754	4.76e-05	0.000686522	1.44534	up-regulated
NELL2	-1.0699	12.264	-4.16201	4.87e-05	0.000698556	1.42452	down-regulated
RETREG1	0.674833	9.5467	4.15772	4.95e-05	0.000708966	1.40837	up-regulated
ROPN1	0.585297	6.51846	4.1533	5.04e-05	0.000718802	1.39171	up-regulated
MAF	-0.687971	11.9407	-4.14904	5.13e-05	0.000728849	1.3757	down-regulated
ELF5	-1.11021	6.87087	-4.12689	5.6e-05	0.000789171	1.29268	down-regulated
TAS2R19	0.646385	8.72644	4.1154	5.86e-05	0.000822907	1.24974	up-regulated
HERC6	-0.676311	10.397	-4.11445	5.88e-05	0.00082477	1.24617	down-regulated
CXCL1	-0.870755	12.9981	-4.11338	5.91e-05	0.000827637	1.24218	down-regulated
KRT24	-0.823407	11.525	-4.11159	5.95e-05	0.000832895	1.2355	down-regulated
ZBTB10	0.779046	8.58163	4.10312	6.15e-05	0.000858645	1.20396	up-regulated
SV2B	0.60422	8.73557	4.09687	6.31e-05	0.000877446	1.18071	up-regulated
CXCR1	-0.852444	7.62718	-4.08384	6.64e-05	0.000916101	1.13231	down-regulated
CDHR1	-0.863095	8.35957	-4.07935	6.76e-05	0.000930352	1.11566	down-regulated
VSTM2L	0.999873	6.2395	4.07811	6.79e-05	0.000934213	1.11105	up-regulated
B4GALT6	0.700083	8.00641	4.07132	6.98e-05	0.00095461	1.08592	up-regulated
ETV5	0.657759	9.29524	4.06445	7.17e-05	0.00097545	1.06052	up-regulated
HSD17B2	-0.947894	9.1185	-4.06272	7.22e-05	0.000980706	1.05414	down-regulated
TET1	0.586801	9.00692	4.05333	7.49e-05	0.00100953	1.0195	up-regulated
MASP1	-0.695305	6.51653	-4.04725	7.67e-05	0.00102602	0.997127	down-regulated
FAM43A	-0.617092	11.1905	-4.04526	7.73e-05	0.0010333	0.989789	down-regulated
HS3ST1	-0.647198	11.3289	-4.03621	8.01e-05	0.00106125	0.956517	down-regulated
SYT13	0.714583	8.08129	4.03621	8.01e-05	0.00106125	0.956506	up-regulated
NMRK1	-0.687886	11.0088	-4.03421	8.07e-05	0.00106791	0.949171	down-regulated
PTGS2	-1.00097	10.6677	-4.01313	8.76e-05	0.00114137	0.871937	down-regulated
EFNB3	0.659967	9.63261	4.01255	8.78e-05	0.00114312	0.869827	up-regulated
IL23A	-0.753848	9.22947	-3.99573	9.37e-05	0.00120705	0.808484	down-regulated
TMEM200A	0.850499	10.3532	3.99027	9.57e-05	0.00122634	0.788601	up-regulated
TRIML1	-0.888459	4.34542	-3.98226	9.87e-05	0.00125791	0.7595	down-regulated
LGI2	0.803198	7.19534	3.97982	9.97e-05	0.00126812	0.750607	up-regulated
DPY19L2	0.805698	6.97585	3.97855	0.000100165	0.00127346	0.746013	up-regulated
TSPAN10	-0.628379	9.3438	-3.97699	0.000100769	0.00127883	0.740369	down-regulated
CCDC54	0.633552	4.49159	3.97692	0.000100797	0.00127883	0.740111	up-regulated
ICA1L	0.686463	7.03955	3.96264	0.00010651	0.00133743	0.688362	up-regulated
C12orf54	-0.635216	8.55686	-3.96078	0.000107273	0.00134517	0.681667	down-regulated
SERPINA9	-1.06225	7.02595	-3.95846	0.000108236	0.00135538	0.673283	down-regulated
GK	-0.644832	7.24661	-3.95578	0.000109361	0.00136668	0.663575	down-regulated
WFDC2	0.747823	9.12383	3.95257	0.000110721	0.00138085	0.651983	up-regulated
OCLN	-0.62238	9.8833	-3.94731	0.000112983	0.00140238	0.633012	down-regulated
HSD17B1	-0.624387	12.123	-3.92961	0.000120919	0.00149079	0.569346	down-regulated
CYP4F8	-1.01749	11.0524	-3.92306	0.000123988	0.00152089	0.545845	down-regulated
OR52H1	-0.675446	6.61222	-3.91978	0.000125553	0.00153553	0.534083	down-regulated
MATN3	0.808214	7.57841	3.91836	0.000126237	0.00154287	0.52899	up-regulated
CLCN4	0.798139	7.61346	3.91053	0.000130069	0.00157813	0.500962	up-regulated
NEFL	-1.39901	9.02629	-3.90654	0.000132066	0.00160024	0.486684	down-regulated
CSPG4	-0.604073	9.97723	-3.90544	0.000132619	0.0016027	0.482769	down-regulated
CNDP1	0.58976	5.86646	3.90473	0.000132979	0.00160494	0.480226	up-regulated
AKR1C1	-1.21768	11.8507	-3.90158	0.000134586	0.00162007	0.468971	down-regulated
EDN2	-0.900037	9.22416	-3.90028	0.000135252	0.00162702	0.464345	down-regulated
CYP4F3	-1.33827	8.5775	-3.89976	0.000135521	0.00162705	0.462483	down-regulated
SYNM	0.629389	9.12901	3.89596	0.000137496	0.00164406	0.44893	up-regulated
S100A3	-0.70497	10.358	-3.87511	0.000148828	0.00175916	0.37475	down-regulated
FOXL1	0.782409	8.96202	3.87163	0.000150803	0.00177678	0.362408	up-regulated
B4GALNT4	0.717713	9.025	3.85778	0.000158913	0.00185682	0.313367	up-regulated
CYP4F11	-1.42698	10.5489	-3.85498	0.000160602	0.00187059	0.303475	down-regulated
BAAT	0.636714	5.93575	3.85286	0.000161897	0.00188328	0.295959	up-regulated
TNFSF9	-0.802568	10.9127	-3.8493	0.000164083	0.00190147	0.283408	down-regulated
ANKRD24	-0.750347	12.6218	-3.84596	0.000166166	0.0019215	0.271605	down-regulated
STOX1	0.862009	8.10445	3.84585	0.00016623	0.0019215	0.271243	up-regulated
MAP1B	0.599932	9.95162	3.84539	0.000166519	0.00192285	0.269616	up-regulated
RASGEF1C	-0.679584	11.2003	-3.84462	0.000167004	0.0019268	0.266897	down-regulated
BCO2	-0.621262	9.95217	-3.8394	0.000170319	0.00195398	0.248506	down-regulated
INPP1	-0.617196	10.5072	-3.83165	0.000175359	0.00200178	0.22123	down-regulated
TNFSF4	0.920229	8.07658	3.83061	0.000176045	0.00200586	0.217579	up-regulated
FGF2	0.636355	8.77488	3.82639	0.000178855	0.00203283	0.202765	up-regulated
NUDT6	0.636355	8.77488	3.82639	0.000178855	0.00203283	0.202765	up-regulated
ALOX15B	-0.631566	11.2001	-3.81628	0.00018577	0.00209971	0.167294	down-regulated
MPV17L	0.632575	10.3359	3.81582	0.000186094	0.00210077	0.165669	up-regulated
RIMS1	0.682901	4.7149	3.81527	0.000186475	0.00210379	0.163754	up-regulated
POU3F1	-0.765146	9.91452	-3.80596	0.000193091	0.0021651	0.131165	down-regulated
NSG1	-0.614425	10.4826	-3.79808	0.000198861	0.00222388	0.103648	down-regulated
PPBP	-0.747062	8.84452	-3.792	0.000203421	0.00226293	0.0824637	down-regulated
SCN7A	0.768861	8.41212	3.79076	0.000204369	0.00227054	0.0781164	up-regulated
C6orf58	-1.12121	6.66052	-3.79062	0.000204477	0.00227054	0.0776272	down-regulated
FOLH1	-0.720868	9.85559	-3.78786	0.000206591	0.00228709	0.0680171	down-regulated
ADAM9	-0.683377	8.37501	-3.77762	0.000214614	0.00236166	0.0324255	down-regulated
PRLR	0.99624	7.29898	3.77546	0.000216347	0.0023736	0.0249159	up-regulated
GAP43	0.948071	7.68697	3.77418	0.000217375	0.00238346	0.0204883	up-regulated
ADD2	0.704572	9.37276	3.77161	0.000219462	0.00240346	0.0115676	up-regulated
CLDN11	0.821557	9.17547	3.76919	0.000221445	0.00241796	0.00316643	up-regulated
TCHH	-0.916894	8.48597	-3.7681	0.000222344	0.00242633	-0.000616245	down-regulated
TDRD12	-0.652722	7.47941	-3.75829	0.000230578	0.00249833	-0.0345622	down-regulated
ADAMTS18	0.940369	6.12504	3.73951	0.000247164	0.00265919	-0.0993877	up-regulated
RBPMS2	0.697698	8.42624	3.71906	0.000266501	0.00282088	-0.169642	up-regulated
PCDHAC1	0.633309	5.48009	3.70691	0.000278651	0.00291416	-0.211205	up-regulated
HTR2B	0.663461	8.67045	3.70161	0.000284125	0.0029579	-0.229334	up-regulated
IL1RL1	-0.823759	7.79761	-3.69226	0.000294009	0.00304008	-0.261199	down-regulated
LRRIQ1	0.717557	6.18263	3.68908	0.000297448	0.00307044	-0.272032	up-regulated
MORN5	0.701768	4.62841	3.68295	0.000304176	0.00312933	-0.292868	up-regulated
CCL20	-1.0232	11.1934	-3.68196	0.00030528	0.00313716	-0.296242	down-regulated
GPC1	-0.589701	9.39373	-3.67801	0.000309709	0.00316981	-0.309657	down-regulated
CTSV	-0.626448	13.8938	-3.67792	0.000309816	0.00316981	-0.309979	down-regulated
LGI3	-0.623812	7.71471	-3.66564	0.000323979	0.00328512	-0.3516	down-regulated
CYP4F12	-1.09615	10.9855	-3.66533	0.000324344	0.00328701	-0.35265	down-regulated
MYBPC1	0.891216	6.59695	3.6626	0.000327581	0.00331432	-0.361895	up-regulated
OASL	-0.892024	11.9499	-3.66179	0.000328549	0.00332228	-0.364641	down-regulated
SHISA2	1.22742	9.74907	3.65782	0.000333318	0.00335938	-0.378054	up-regulated
RANBP3L	0.823597	5.36322	3.64857	0.00034469	0.00345123	-0.409273	up-regulated
ANKRD7	0.822256	5.44417	3.64829	0.000345036	0.00345281	-0.410208	up-regulated
ARFGEF3	0.646855	7.75875	3.64379	0.000350702	0.00349281	-0.425362	up-regulated
AADAC	-1.12821	6.96618	-3.64247	0.000352381	0.00350336	-0.429806	down-regulated
ENPP5	0.858649	8.1735	3.63745	0.000358836	0.00355979	-0.446693	up-regulated
PITPNM3	-0.61251	8.9122	-3.6294	0.000369435	0.00364132	-0.473766	down-regulated
C8orf88	0.597153	6.04882	3.62246	0.000378795	0.00372157	-0.49703	up-regulated
NECAB1	0.597153	6.04882	3.62246	0.000378795	0.00372157	-0.49703	up-regulated
ERICH2	0.672513	7.57053	3.62101	0.000380775	0.00373902	-0.501876	up-regulated
KCNA2	0.709717	6.8909	3.61573	0.000388079	0.00379317	-0.519541	up-regulated
SLC22A18AS	-0.877226	6.95111	-3.61197	0.000393378	0.00382688	-0.532145	down-regulated
TMEM231	0.604342	6.89964	3.60529	0.000402927	0.00390426	-0.554435	up-regulated
UBL4B	-0.658091	10.9567	-3.59349	0.000420344	0.00404311	-0.593753	down-regulated
GPX2	-0.733395	14.4017	-3.58884	0.000427403	0.00408955	-0.609221	down-regulated
MPP4	-0.940482	7.21335	-3.5858	0.000432085	0.00412574	-0.619339	down-regulated
P2RY12	0.648316	6.70845	3.58419	0.000434575	0.00414735	-0.624675	up-regulated
VIP	0.705957	7.54217	3.57882	0.000442987	0.00421228	-0.642477	up-regulated
ESX1	0.724656	4.53658	3.57615	0.000447227	0.00423722	-0.651321	up-regulated
MTLN	-0.631487	6.40338	-3.57326	0.000451869	0.00426577	-0.660908	down-regulated
ENPP6	0.803601	5.28437	3.56903	0.000458733	0.00431944	-0.674901	up-regulated
ECEL1	0.608841	7.00479	3.5675	0.000461246	0.00433642	-0.679972	up-regulated
WNK3	0.591375	6.1923	3.54905	0.000492519	0.00457298	-0.740841	up-regulated
DNASE1L3	-0.905532	9.33424	-3.54899	0.000492619	0.00457298	-0.741029	down-regulated
PCDHAC2	0.77765	6.38926	3.54776	0.000494781	0.00458818	-0.745092	up-regulated
MMP3	-1.10665	11.0715	-3.54354	0.000502242	0.00464561	-0.758973	down-regulated
ROPN1B	0.648422	5.3037	3.53457	0.000518443	0.004769	-0.788412	up-regulated
CORO2B	0.611977	7.32599	3.53264	0.000522001	0.00479215	-0.794754	up-regulated
BPIFB1	-1.14642	5.73172	-3.52404	0.000538112	0.0049105	-0.822929	down-regulated
MMP17	-0.702309	12.2711	-3.52067	0.000544533	0.00495185	-0.833924	down-regulated
CYP2C19	-0.811975	5.93679	-3.51566	0.000554248	0.00501284	-0.850309	down-regulated
BDKRB1	-0.717933	10.9923	-3.5152	0.000555149	0.00501851	-0.851814	down-regulated
PRKAA2	0.8911	6.65319	3.5129	0.000559662	0.00503943	-0.859316	up-regulated
CFHR4	-0.733429	7.46845	-3.51189	0.00056166	0.00505246	-0.862618	down-regulated
SLC44A4	-0.763189	7.29111	-3.5115	0.000562434	0.00505694	-0.863893	down-regulated
UCP3	-0.652328	12.1101	-3.50949	0.000566411	0.0050728	-0.870422	down-regulated
PODNL1	-0.680658	9.42681	-3.50243	0.000580651	0.0051625	-0.89342	down-regulated
C16orf74	-0.616435	11.4301	-3.49872	0.000588281	0.00520761	-0.90551	down-regulated
LRRC3B	0.746333	5.12161	3.49331	0.000599546	0.00528183	-0.923074	up-regulated
PAX8	-0.654632	8.77769	-3.48499	0.000617282	0.00540948	-0.950063	down-regulated
PTHLH	-0.789475	14.3026	-3.48154	0.000624773	0.00545426	-0.961226	down-regulated
SYCP2	0.848701	7.96989	3.48006	0.000628021	0.00547178	-0.966025	up-regulated
RNF183	-0.936283	6.6391	-3.47946	0.000629334	0.00547178	-0.967959	down-regulated
MYOCOS	0.636154	5.86092	3.47898	0.000630387	0.00547201	-0.969505	up-regulated
CXCL2	-0.616876	11.9355	-3.47478	0.000639704	0.00554501	-0.983082	down-regulated
PDYN	0.597397	4.24224	3.4712	0.000647761	0.00560161	-0.994663	up-regulated
LIG4	-0.633475	8.1289	-3.46773	0.00065566	0.00565657	-1.00588	down-regulated
SUSD4	-0.636883	10.14	-3.46251	0.000667685	0.00574679	-1.02269	down-regulated
OR2I1P	0.598278	12.9595	3.45944	0.000674863	0.00579497	-1.03258	up-regulated
UBD	0.598278	12.9595	3.45944	0.000674863	0.00579497	-1.03258	up-regulated
FOXC2	0.865157	6.44658	3.45514	0.000685027	0.00587238	-1.0464	up-regulated
TBX20	1.29946	6.57566	3.43562	0.000733054	0.00620093	-1.10903	up-regulated
FKBPL	-0.698289	8.38574	-3.43552	0.000733301	0.00620093	-1.10934	down-regulated
FNDC11	-0.875266	6.4108	-3.42604	0.000757757	0.00636662	-1.13965	down-regulated
ADGRG2	0.715852	5.55912	3.41555	0.000785682	0.00656275	-1.17308	up-regulated
GYS2	-0.635171	4.76896	-3.41119	0.000797584	0.00664339	-1.18696	down-regulated
BLID	0.632939	4.80072	3.4072	0.000808625	0.00671542	-1.19965	up-regulated
PLCB4	0.662996	7.28877	3.3941	0.000845862	0.00694251	-1.2412	up-regulated
RAB19	0.607898	8.16504	3.3912	0.000854311	0.006992	-1.25037	up-regulated
SLCO1B3	-1.08074	11.0377	-3.38565	0.0008707	0.00710394	-1.2679	down-regulated
WFDC1	-0.648059	9.79036	-3.37305	0.000909063	0.00736124	-1.30766	down-regulated
SCUBE3	0.762474	7.6638	3.37202	0.000912251	0.00738246	-1.31089	up-regulated
LYPD6	0.712734	7.37452	3.36527	0.000933506	0.00750613	-1.33212	up-regulated
TNFRSF18	-0.653404	10.272	-3.36408	0.000937294	0.00753328	-1.33585	down-regulated
PLIN5	-0.615896	6.7308	-3.35895	0.000953819	0.00764933	-1.35195	down-regulated
KIAA1549	0.588784	8.37696	3.35494	0.00096692	0.0077341	-1.36452	up-regulated
ABI3BP	0.792622	9.46895	3.35354	0.000971546	0.00775127	-1.36892	up-regulated
UPK1B	-1.4821	7.99573	-3.35291	0.000973624	0.00776401	-1.37089	down-regulated
MYB	0.664867	8.93761	3.34852	0.000988256	0.00787041	-1.38463	up-regulated
RHBDL3	0.81857	6.5892	3.33556	0.00103266	0.00810781	-1.4251	up-regulated
PDLIM3	0.588423	12.085	3.33162	0.00104653	0.00817471	-1.43739	up-regulated
AADACL2	-1.05906	6.56843	-3.33061	0.00105011	0.0081887	-1.44053	down-regulated
OSR1	0.622584	7.54351	3.32499	0.00107026	0.0083211	-1.45803	up-regulated
FOLR3	-0.58589	7.57316	-3.31206	0.00111799	0.00858655	-1.49816	down-regulated
ASB5	0.847982	5.01591	3.2909	0.00120037	0.00909732	-1.56354	up-regulated
MSLN	-0.905269	8.82681	-3.28959	0.00120564	0.0091184	-1.56756	down-regulated
WSCD1	0.656242	5.04504	3.28728	0.00121499	0.00917399	-1.57466	up-regulated
NPTX2	0.988668	8.51272	3.28412	0.00122794	0.00926033	-1.5844	up-regulated
FAM47E	0.625662	6.99748	3.28385	0.00122905	0.00926133	-1.58523	up-regulated
BMP2	-0.642164	9.95347	-3.27944	0.00124732	0.00936409	-1.59879	down-regulated
FPR2	-0.624946	8.21455	-3.27747	0.00125553	0.00940203	-1.60481	down-regulated
MCEMP1	-0.65456	7.85713	-3.2668	0.00130105	0.00962159	-1.63752	down-regulated
MSMB	-0.800732	8.73711	-3.26135	0.0013249	0.00976657	-1.6542	down-regulated
CILP2	0.63545	6.8215	3.25773	0.00134096	0.00984139	-1.66526	up-regulated
TAS2R20	0.655167	6.86539	3.25585	0.00134936	0.00989115	-1.67099	up-regulated
FA2H	-0.764209	9.10083	-3.25478	0.00135421	0.00991875	-1.67428	down-regulated
CSF2	-1.16554	7.43087	-3.25357	0.00135963	0.0099466	-1.67795	down-regulated
SLC13A5	-1.00926	7.16669	-3.25257	0.00136416	0.00997533	-1.681	down-regulated
SIX2	0.657166	8.72754	3.24536	0.0013972	0.0101768	-1.70296	up-regulated
CHP2	-0.869716	9.69987	-3.24461	0.00140067	0.0101939	-1.70524	down-regulated
TMPRSS2	-0.69306	9.11012	-3.24315	0.0014075	0.0102321	-1.7097	down-regulated
P3H2	-0.76105	12.0674	-3.23765	0.00143339	0.0103621	-1.72642	down-regulated
SLC15A2	-0.64029	8.38386	-3.23671	0.00143783	0.0103902	-1.72925	down-regulated
SEMA3E	0.72697	4.86709	3.23176	0.00146159	0.0105206	-1.74428	up-regulated
FST	-0.631982	12.6028	-3.22372	0.00150093	0.0107613	-1.76863	down-regulated
PIGR	-1.14173	8.87841	-3.21713	0.00153389	0.010959	-1.78853	down-regulated
FLRT3	-0.995211	9.52165	-3.21446	0.00154745	0.0110301	-1.7966	down-regulated
CHGB	0.692503	9.25818	3.2122	0.00155901	0.0110995	-1.80342	up-regulated
PTX3	0.918193	8.47561	3.20922	0.00157435	0.0111784	-1.81239	up-regulated
DYNAP	-0.635398	6.92212	-3.20627	0.00158971	0.0112396	-1.82128	down-regulated
LINGO4	-0.627254	7.2321	-3.19835	0.0016316	0.0114431	-1.8451	down-regulated
UGT3A2	0.752579	7.47606	3.19788	0.00163412	0.011452	-1.84651	up-regulated
NLRP7	-0.67744	7.43638	-3.18772	0.00168944	0.0117568	-1.87699	down-regulated
OR2M3	0.629226	5.32259	3.18593	0.00169933	0.011797	-1.88233	up-regulated
LIN7B	-0.647503	10.78	-3.17585	0.00175621	0.012104	-1.91245	down-regulated
SPAM1	0.766376	5.19344	3.16867	0.00179785	0.0123353	-1.93388	up-regulated
PSD	0.585249	5.59433	3.16601	0.00181346	0.0124331	-1.94179	up-regulated
FOXL2NB	0.607343	7.98835	3.16022	0.00184794	0.0125974	-1.95901	up-regulated
PCYT1B	0.673024	6.6529	3.15868	0.00185721	0.0126427	-1.96358	up-regulated
SLC6A20	0.718741	4.55559	3.15667	0.00186942	0.0127119	-1.96957	up-regulated
SUSD5	0.585545	7.74936	3.13841	0.0019834	0.0132755	-2.02364	up-regulated
RSPO3	0.613754	10.884	3.13636	0.00199655	0.0133392	-2.02968	up-regulated
EPHA7	0.628172	6.18642	3.12206	0.00209088	0.0138034	-2.07182	up-regulated
CSF3	-0.858036	8.07044	-3.10204	0.0022298	0.0145218	-2.13049	down-regulated
BEND5	0.721607	9.09436	3.09727	0.00226412	0.0147087	-2.14442	up-regulated
PRR23D1	0.614306	5.74979	3.08522	0.00235304	0.0151895	-2.17952	up-regulated
PRR23D2	0.614306	5.74979	3.08522	0.00235304	0.0151895	-2.17952	up-regulated
PCDH8	0.723059	6.55226	3.07409	0.00243802	0.0156008	-2.21184	up-regulated
ISX	0.629977	4.414	3.06784	0.002487	0.0158258	-2.22994	up-regulated
GPR37	-0.588098	4.44391	-3.06179	0.00253523	0.0160853	-2.24743	down-regulated
GRIN2D	-0.848159	9.2293	-3.05267	0.00260968	0.0164072	-2.27376	down-regulated
CARTPT	0.597477	5.03465	3.04533	0.00267093	0.0167234	-2.29486	up-regulated
CLDN1	-0.613793	13.3761	-3.03928	0.00272247	0.0169765	-2.31224	down-regulated
AQP9	-0.854843	9.34301	-3.03735	0.00273915	0.0170516	-2.31779	down-regulated
KLK1	-0.633971	9.05211	-3.02373	0.00285919	0.01765	-2.35676	down-regulated
SYCP2L	0.62489	5.95222	3.01655	0.00292438	0.0179366	-2.37724	up-regulated
FBXO43	0.59162	6.42198	3.01585	0.00293088	0.017961	-2.37925	up-regulated
RGS9BP	-0.693979	6.05584	-3.01056	0.00297986	0.0181878	-2.3943	down-regulated
BMP5	0.667688	7.28769	3.01044	0.00298103	0.0181878	-2.39466	up-regulated
SOX14	0.715684	5.65163	3.00574	0.00302524	0.0183648	-2.40802	up-regulated
EPYC	1.20277	7.46629	2.99849	0.00309458	0.0186254	-2.42858	up-regulated
CCL22	-0.777172	7.31232	-2.99555	0.00312308	0.0187416	-2.4369	down-regulated
GALNT6	-0.593742	11.1074	-2.99033	0.00317445	0.018964	-2.45169	down-regulated
SIAH3	0.610692	4.49181	2.9896	0.00318167	0.0189937	-2.45376	up-regulated
TMEFF2	0.734405	5.94318	2.98872	0.00319038	0.0190317	-2.45624	up-regulated
DIPK1C	0.596799	5.85976	2.97336	0.00334654	0.019721	-2.49955	up-regulated
UNC93A	-0.796252	6.83852	-2.96777	0.00340503	0.0199886	-2.51525	down-regulated
MXRA5	0.58988	12.4161	2.96105	0.00347665	0.0203115	-2.5341	up-regulated
XK	-0.765407	6.90186	-2.95427	0.0035503	0.0206235	-2.55308	down-regulated
SLCO1B1	-0.841951	6.98507	-2.94875	0.00361137	0.020879	-2.56852	down-regulated
LLGL1	-0.609706	6.53772	-2.94777	0.00362228	0.0209289	-2.57125	down-regulated
ALKAL1	0.654033	5.05864	2.9467	0.00363427	0.0209651	-2.57424	up-regulated
ZNF114	-0.659123	8.20483	-2.93306	0.00379005	0.0216458	-2.6122	down-regulated
FBN2	-0.726821	8.60873	-2.92405	0.00389632	0.0221081	-2.6372	down-regulated
ELOVL4	-0.703351	8.84386	-2.92267	0.0039129	0.0221747	-2.64104	down-regulated
ST6GAL2	0.642655	8.70038	2.91941	0.00395219	0.0223277	-2.65007	up-regulated
VWDE	0.745137	6.58894	2.91933	0.0039531	0.0223277	-2.65028	up-regulated
NKX3-2	0.592701	6.75643	2.89647	0.00423891	0.0235134	-2.71331	up-regulated
ARL14	-0.796521	8.53506	-2.89222	0.00429407	0.0237333	-2.72498	down-regulated
PI16	0.671042	9.0176	2.88846	0.00434342	0.0239482	-2.73529	up-regulated
ZNF556	-0.585957	9.80023	-2.88761	0.00435462	0.0240028	-2.73761	down-regulated
MAB21L1	0.84661	6.03882	2.88486	0.00439108	0.0241674	-2.74513	up-regulated
NAP1L3	0.694118	7.45277	2.88019	0.0044538	0.0244246	-2.75792	up-regulated
SNX31	-0.809282	8.66144	-2.8761	0.00450931	0.0246626	-2.76909	down-regulated
ELOA2	0.685494	6.66859	2.85261	0.00484062	0.0261009	-2.83296	up-regulated
OTOP1	0.719656	6.45653	2.85244	0.00484313	0.0261068	-2.83343	up-regulated
LGR5	0.644741	7.11779	2.83357	0.0051253	0.0272749	-2.88438	up-regulated
BPIFB2	-0.795365	7.50694	-2.82347	0.00528248	0.0277967	-2.91154	down-regulated
RIC3	0.622305	6.2113	2.81998	0.0053377	0.0279909	-2.92088	up-regulated
PCP4	0.608072	10.6676	2.80141	0.00564096	0.0292557	-2.97052	up-regulated
PSAPL1	-0.824255	6.76315	-2.79251	0.00579177	0.029826	-2.99419	down-regulated
KCNH8	0.624971	6.6192	2.79009	0.00583338	0.0300169	-3.00062	up-regulated
CYP27C1	-0.740531	9.0587	-2.78992	0.00583639	0.030022	-3.00108	down-regulated
VCAM1	0.621931	11.4606	2.78903	0.00585169	0.0300838	-3.00343	up-regulated
GSTM3	-0.645141	11.1357	-2.78557	0.0059119	0.0303508	-3.01261	down-regulated
COL9A3	0.628218	10.0959	2.7734	0.00612809	0.0312247	-3.04481	up-regulated
CIBAR2	-0.621838	5.68551	-2.77238	0.00614658	0.0313102	-3.04751	down-regulated
CAMP	-0.750878	6.8278	-2.76286	0.00632114	0.0320037	-3.07259	down-regulated
LEFTY2	0.597337	5.85095	2.76045	0.00636592	0.0321603	-3.07892	up-regulated
RNF128	-0.939788	6.46821	-2.75774	0.00641675	0.032336	-3.08604	down-regulated
FAXC	0.691743	8.06735	2.74986	0.0065668	0.0327934	-3.10673	up-regulated
ZIC4	0.599903	4.78546	2.74566	0.00664795	0.033089	-3.11772	up-regulated
IGFBP6	-0.708944	12.4649	-2.74415	0.00667722	0.0331924	-3.12165	down-regulated
RIMKLA	0.709664	7.68076	2.73738	0.0068106	0.0336915	-3.13934	up-regulated
TRIM51	0.610443	6.17138	2.71946	0.00717528	0.0350692	-3.18595	up-regulated
TRIM51GP	0.610443	6.17138	2.71946	0.00717528	0.0350692	-3.18595	up-regulated
SMIM22	-0.62149	9.49391	-2.70569	0.00746726	0.035994	-3.22157	down-regulated
SLC7A2	0.591118	8.97722	2.69619	0.00767493	0.0367279	-3.24604	up-regulated
CASQ2	0.674974	5.48493	2.69556	0.00768892	0.0367756	-3.24766	up-regulated
PTGER2	0.587006	8.47459	2.69141	0.00778148	0.0370732	-3.25833	up-regulated
RIPPLY3	0.63491	7.01349	2.68624	0.00789818	0.0374347	-3.2716	up-regulated
MYCN	0.838085	7.97534	2.65607	0.00861092	0.0399151	-3.34854	up-regulated
SP5	0.612033	7.36642	2.65335	0.00867795	0.0401446	-3.35543	up-regulated
FAM171B	0.598887	9.17497	2.65067	0.00874443	0.040391	-3.36222	up-regulated
RBP4	0.696308	7.32571	2.64152	0.00897499	0.0411964	-3.38536	up-regulated
UGT1A1	-0.921148	12.0007	-2.63387	0.00917196	0.0418075	-3.40464	down-regulated
CCDC190	-0.73432	9.85163	-2.6318	0.0092259	0.041949	-3.40985	down-regulated
XAGE1A	0.606649	7.10785	2.60108	0.0100609	0.044704	-3.48672	up-regulated
DLL3	0.650882	7.3653	2.59724	0.0101698	0.0450758	-3.49625	up-regulated
PLN	0.793827	8.06357	2.59659	0.0101885	0.0451137	-3.49788	up-regulated
COL22A1	0.724835	8.15917	2.59631	0.0101963	0.0451193	-3.49857	up-regulated
SFRP1	0.717812	10.3114	2.58649	0.0104808	0.0460336	-3.52293	up-regulated
C1QTNF12	-0.701012	10.5953	-2.58444	0.0105408	0.0461866	-3.52799	down-regulated
LY6K	-0.642159	12.7423	-2.57668	0.0107717	0.0469179	-3.54717	down-regulated
CAPN6	0.748695	7.10086	2.54125	0.0118841	0.0506089	-3.634	up-regulated
TYRP1	0.689431	7.93721	2.5338	0.0121308	0.0514168	-3.65213	up-regulated
KRT79	-0.693876	5.86321	-2.53378	0.0121313	0.0514168	-3.65216	down-regulated
DMRTA1	-0.766867	9.08377	-2.52987	0.0122627	0.0517523	-3.66166	down-regulated
PCDH18	0.633879	9.29027	2.52681	0.0123663	0.0520818	-3.66908	up-regulated
DNAAF3	-0.670849	6.75123	-2.51215	0.0128736	0.0536269	-3.7045	down-regulated
MMP1	-0.680778	14.0148	-2.50972	0.0129594	0.0538739	-3.71035	down-regulated
CILP	0.735045	9.31575	2.49664	0.0134301	0.0552919	-3.74174	up-regulated
IRX1	0.585203	9.16829	2.49153	0.0136182	0.055928	-3.75397	up-regulated
SCNN1A	-0.597344	11.4369	-2.47843	0.0141112	0.0574227	-3.78522	down-regulated
NECAB2	-0.646385	6.32482	-2.47317	0.0143137	0.0580343	-3.79773	down-regulated
RBMY1J	0.597647	4.18142	2.47089	0.0144021	0.0583115	-3.80314	up-regulated
CAPN8	-0.652668	5.62669	-2.44945	0.0152584	0.060798	-3.85378	down-regulated
KCNK10	-0.672803	6.65021	-2.44791	0.0153217	0.0609325	-3.85741	down-regulated
FCRLA	-0.595847	5.73544	-2.44493	0.0154448	0.0613011	-3.86442	down-regulated
RAB39B	0.638592	6.30132	2.39881	0.0174631	0.0672444	-3.9718	up-regulated
IFNE	-0.718462	7.2674	-2.35109	0.0197938	0.074156	-4.08089	down-regulated
FGFBP2	-0.933707	10.0047	-2.33702	0.0205314	0.0761795	-4.11267	down-regulated
CST2	0.594022	13.3608	2.33338	0.0207258	0.0767131	-4.12085	up-regulated
ISL1	0.6004	6.88717	2.33048	0.0208822	0.0770755	-4.12737	up-regulated
QRFPR	-1.04565	7.32386	-2.31442	0.0217665	0.0795227	-4.16331	down-regulated
OGN	0.590566	8.91457	2.31038	0.0219942	0.0801653	-4.17233	up-regulated
BMP3	0.619577	5.43279	2.29862	0.0226684	0.0819334	-4.19845	up-regulated
C2CD4A	-0.664494	6.84672	-2.28977	0.0231878	0.0833861	-4.21804	down-regulated
PCDH20	0.604245	6.22646	2.28893	0.0232374	0.0834989	-4.21989	up-regulated
CHI3L2	-0.66439	8.70448	-2.2322	0.0268268	0.0928479	-4.34367	down-regulated
RBM11	0.630943	5.94107	2.19746	0.0292561	0.0991593	-4.41804	up-regulated
LHX5	-0.601363	7.10963	-2.19626	0.0293433	0.0993444	-4.42059	down-regulated
MMP10	-0.767959	11.4017	-2.18603	0.0300955	0.101088	-4.44225	down-regulated
MUC16	-0.617957	7.35721	-2.14582	0.0332185	0.108362	-4.52652	down-regulated
TNFSF18	-0.65359	7.41828	-2.09136	0.0378902	0.118803	-4.63827	down-regulated
AIM2	-0.588562	12.0726	-2.08952	0.0380581	0.119193	-4.64201	down-regulated
MAGEA3	-0.96024	10.3963	-2.06033	0.0407967	0.125029	-4.70073	down-regulated
CLDN8	-0.73708	6.52614	-2.0549	0.0413239	0.125946	-4.71155	down-regulated
MAGEA6	-0.828094	10.5832	-2.03957	0.0428459	0.129087	-4.74202	down-regulated
SOST	-0.800291	8.98437	-2.03866	0.0429369	0.129276	-4.7438	down-regulated
HOXA13	0.589998	6.56748	1.99248	0.0478199	0.139911	-4.83417	up-regulated
MIA	0.600127	8.20121	1.97597	0.0496769	0.143807	-4.86601	up-regulated

## Sheet:  Supplementary Table 5
Univariate cox analysis
Gene	coef	HR	HR.95L	HR.95H	pvalue
FAM151A	-0.472242	0.623603	0.418133	0.930039	0.0205801
IL5RA	-0.40265	0.668546	0.459418	0.972871	0.0354081
CFHR4	-0.238429	0.787865	0.655305	0.94724	0.0111928
SULT1B1	-0.278284	0.757082	0.626618	0.914709	0.00392907
CILP	0.158803	1.17211	1.00415	1.36816	0.044174
PTX3	0.177191	1.19386	1.02066	1.39644	0.0267098
Multivariate cox analysis
Gene	coef	HR	HR.95L	HR.95H	pvalue	VIF
FAM151A	-0.497586	0.607997	0.390276	0.947175	0.0278136	1.0243
IL5RA	-0.297894	0.74238	0.516596	1.06685	0.107353	1.10254
CFHR4	-0.17575	0.838828	0.696456	1.0103	0.0640338	1.02879
SULT1B1	-0.193594	0.823992	0.668084	1.01629	0.0704487	1.11218
CILP	0.14112	1.15156	0.99103	1.3381	0.0654259	1.06144
PTX3	0.188149	1.20701	1.03297	1.41038	0.0178687	1.04363

## Sheet:  Supplementary Table 6
Gene	logFC	AveExpr	t	P.Value	adj.P.Val	B	regulate
FUT2	-1.16834	10.9549	-8.97902	3.47e-16	1.03e-11	26.0156	down-regulated
HAND2	1.84732	7.97358	8.5027	6.73e-15	9.97e-11	23.1879	up-regulated
PLA2G4F	-0.878912	9.43991	-8.26711	2.85e-14	2.81e-10	21.8123	down-regulated
PLA2G4E	-1.76633	5.79955	-8.08917	8.37e-14	5.05e-10	20.7844	down-regulated
PLA2G4E-AS1	-1.65172	6.04293	-8.06227	9.85e-14	5.05e-10	20.6298	down-regulated
SERPINB11	-1.47718	10.8977	-8.05505	1.03e-13	5.05e-10	20.5884	down-regulated
HAND2-AS1	1.01557	7.35842	8.02158	1.26e-13	5.05e-10	20.3966	up-regulated
BNIPL	-1.25751	10.8224	-8.00818	1.36e-13	5.05e-10	20.3198	down-regulated
TSPAN2	0.922418	6.31005	7.84476	3.62e-13	1.19e-09	19.3891	up-regulated
UBA6-AS1	-0.753429	8.63856	-7.73251	7.04e-13	2.09e-09	18.7551	down-regulated
C10orf99	-1.83729	12.4825	-7.65871	1.09e-12	2.93e-09	18.3407	down-regulated
CARD14	-0.853937	9.16459	-7.64313	1.19e-12	2.94e-09	18.2534	down-regulated
ACOT11	-0.742733	9.82355	-7.54706	2.09e-12	4.77e-09	17.7174	down-regulated
DUOX1	-0.795544	12.5916	-7.46553	3.36e-12	6.62e-09	17.2652	down-regulated
AC051619.6	-0.795544	12.5916	-7.46553	3.36e-12	6.62e-09	17.2652	down-regulated
KLK11	-1.42193	11.5843	-7.44935	3.69e-12	6.62e-09	17.1758	down-regulated
TGM5	-1.15623	9.27285	-7.44461	3.8e-12	6.62e-09	17.1496	down-regulated
LYPD3	-1.12617	13.3982	-7.40398	4.81e-12	7.91e-09	16.9255	down-regulated
CRYBG2	-0.766605	11.2517	-7.37669	5.63e-12	8.77e-09	16.7753	down-regulated
EPN3	-0.954325	10.1531	-7.34844	6.62e-12	9.65e-09	16.6202	down-regulated
MGP	1.0284	12.8227	7.34294	6.83e-12	9.65e-09	16.59	up-regulated
SERPINB4	-1.53715	13.2197	-7.28381	9.6e-12	1.29e-08	16.2665	down-regulated
S100A9	-1.30046	14.5155	-7.25629	1.12e-11	1.45e-08	16.1164	down-regulated
NEXN	0.840008	12.3206	7.1992	1.56e-11	1.8e-08	15.8059	up-regulated
ALDH1B1	0.872896	11.933	7.19469	1.6e-11	1.8e-08	15.7815	up-regulated
FAM151A	-0.765697	9.77738	-7.19063	1.64e-11	1.8e-08	15.7594	down-regulated
TTC22	-0.773994	11.0358	-7.16109	1.94e-11	1.93e-08	15.5994	down-regulated
AC008403.3	-1.40899	11.6147	-7.15897	1.96e-11	1.93e-08	15.5879	down-regulated
SULT2B1	-1.40898	11.6147	-7.15896	1.96e-11	1.93e-08	15.5879	down-regulated
DUOXA1	-0.728822	12.0578	-7.11585	2.5e-11	2.39e-08	15.3551	down-regulated
CYP1B1	1.38723	11.0655	7.09972	2.74e-11	2.54e-08	15.2681	up-regulated
SPARCL1	0.758763	13.398	7.09025	2.89e-11	2.6e-08	15.2172	up-regulated
LCN2	-1.68497	12.6494	-7.02187	4.25e-11	3.71e-08	14.8501	down-regulated
TTC39A	-0.649448	9.86246	-7.00682	4.63e-11	3.82e-08	14.7697	down-regulated
SCRG1	1.15056	9.3475	7.00646	4.64e-11	3.82e-08	14.7677	up-regulated
DDR2	0.837603	12.1987	6.99706	4.89e-11	3.92e-08	14.7175	up-regulated
CNFN	-1.16	13.9304	-6.98173	5.33e-11	4.16e-08	14.6357	down-regulated
TGM1	-1.52225	12.5048	-6.96988	5.69e-11	4.33e-08	14.5724	down-regulated
PDZK1IP1	-1.36289	13.2354	-6.88746	9.03e-11	6.69e-08	14.1346	down-regulated
PGLYRP3	-1.6915	10.4548	-6.87455	9.7e-11	7.01e-08	14.0662	down-regulated
HPCA	-0.74831	9.3927	-6.85357	1.09e-10	7.69e-08	13.9554	down-regulated
SERPINB3	-1.38403	13.4281	-6.83603	1.2e-10	8.28e-08	13.8629	down-regulated
SPRR1B	-1.10505	15.2618	-6.75343	1.9e-10	1.28e-07	13.4289	down-regulated
SH3GL2	1.55092	5.06285	6.74731	1.96e-10	1.29e-07	13.3969	up-regulated
MROH3P	-0.955211	7.13673	-6.73225	2.13e-10	1.36e-07	13.3181	down-regulated
SDCBP2	-1.09079	12.313	-6.73061	2.15e-10	1.36e-07	13.3096	down-regulated
LEXM	-0.748231	9.14601	-6.72215	2.25e-10	1.38e-07	13.2654	down-regulated
IL36G	-2.33797	11.5255	-6.71367	2.36e-10	1.4e-07	13.2211	down-regulated
SPRR1A	-1.1103	15.8743	-6.69631	2.59e-10	1.51e-07	13.1306	down-regulated
SPRR2D	-1.2223	13.9695	-6.68441	2.77e-10	1.58e-07	13.0687	down-regulated
TMPRSS11F	-0.711037	6.26808	-6.68066	2.83e-10	1.58e-07	13.0492	down-regulated
AC008507.5	-1.30152	6.97621	-6.66898	3.01e-10	1.65e-07	12.9885	down-regulated
SPRR2E	-1.20672	14.2906	-6.65126	3.32e-10	1.76e-07	12.8964	down-regulated
CLIC3	-1.27229	11.7673	-6.6507	3.33e-10	1.76e-07	12.8935	down-regulated
CSTB	-0.68809	14.484	-6.63768	3.58e-10	1.86e-07	12.826	down-regulated
C1orf116	-0.881512	11.1666	-6.6291	3.75e-10	1.91e-07	12.7816	down-regulated
TMEM45B	-1.66214	10.7477	-6.61657	4.01e-10	2.01e-07	12.7167	down-regulated
AP001266.1	-1.33954	11.0862	-6.58612	4.73e-10	2.3e-07	12.5595	down-regulated
OVOL1	-1.33954	11.0862	-6.58612	4.73e-10	2.3e-07	12.5595	down-regulated
MPZL2	-0.770456	11.9163	-6.57714	4.97e-10	2.38e-07	12.5132	down-regulated
EPHA1	-0.622639	11.472	-6.57239	5.1e-10	2.4e-07	12.4887	down-regulated
KRT80	-1.40123	11.5886	-6.53605	6.21e-10	2.88e-07	12.3018	down-regulated
PNPLA1	-1.78771	7.37832	-6.52239	6.69e-10	3.05e-07	12.2317	down-regulated
PRSS27	-1.17546	11.2447	-6.51631	6.91e-10	3.1e-07	12.2006	down-regulated
AC005546.1	-0.971169	9.19619	-6.50903	7.19e-10	3.18e-07	12.1633	down-regulated
FABP5	-0.911554	15.1722	-6.49988	7.55e-10	3.29e-07	12.1164	down-regulated
ADGRF1	-1.51689	8.23996	-6.49714	7.66e-10	3.29e-07	12.1024	down-regulated
MAB21L3	-1.50911	7.55606	-6.47467	8.65e-10	3.61e-07	11.9876	down-regulated
EPS8L1	-0.808671	10.6137	-6.45848	9.43e-10	3.81e-07	11.905	down-regulated
AC114546.1	-1.01045	8.49804	-6.45696	9.51e-10	3.81e-07	11.8973	down-regulated
AC114546.4	-1.01045	8.49804	-6.45696	9.51e-10	3.81e-07	11.8973	down-regulated
CRCT1	-1.03133	13.3907	-6.44975	9.88e-10	3.91e-07	11.8605	down-regulated
HMGB4	-0.790633	9.76374	-6.42128	1.15e-09	4.49e-07	11.7157	down-regulated
CLCA4-AS1	-1.01375	8.89346	-6.41654	1.18e-09	4.54e-07	11.6917	down-regulated
SPRR2B	-1.51159	11.162	-6.40684	1.24e-09	4.7e-07	11.6424	down-regulated
RHCG	-0.837591	11.9576	-6.40536	1.25e-09	4.7e-07	11.635	down-regulated
SPRR2A	-1.07967	14.7679	-6.38954	1.36e-09	4.99e-07	11.5548	down-regulated
GRHL1	-0.792729	13.1332	-6.38032	1.43e-09	5.18e-07	11.5081	down-regulated
GPR45	-1.39667	12.06	-6.33408	1.83e-09	6.54e-07	11.2747	down-regulated
EVPLL	-0.895406	10.3817	-6.32802	1.89e-09	6.68e-07	11.2443	down-regulated
CRB3	-0.963301	11.2549	-6.32466	1.93e-09	6.72e-07	11.2273	down-regulated
DENND2C	-0.732951	10.3893	-6.30839	2.1e-09	7.15e-07	11.1455	down-regulated
AC017116.1	-0.912841	10.7422	-6.30512	2.14e-09	7.19e-07	11.1291	down-regulated
RAB25	-0.879147	12.7692	-6.29307	2.28e-09	7.58e-07	11.0687	down-regulated
S100A7	-1.70582	14.5763	-6.27467	2.51e-09	8.26e-07	10.9765	down-regulated
MOB3C	-0.660121	11.2203	-6.27074	2.56e-09	8.27e-07	10.9567	down-regulated
KLK13	-1.21892	11.4074	-6.2698	2.57e-09	8.27e-07	10.9521	down-regulated
FABP5P3	-0.900817	14.5505	-6.2682	2.6e-09	8.27e-07	10.9441	down-regulated
TBX5	0.968044	8.67114	6.2661	2.63e-09	8.28e-07	10.9336	up-regulated
YOD1	-0.596202	11.9367	-6.25991	2.71e-09	8.46e-07	10.9026	down-regulated
BX255925.3	-0.855687	7.19804	-6.25364	2.8e-09	8.66e-07	10.8712	down-regulated
SPINK5	-0.670982	11.5567	-6.24946	2.87e-09	8.72e-07	10.8504	down-regulated
PPL	-0.606867	14.2538	-6.24823	2.88e-09	8.72e-07	10.8442	down-regulated
GOLM1	0.638341	12.2506	6.24369	2.95e-09	8.84e-07	10.8216	up-regulated
TEX101	-0.642898	8.93016	-6.23806	3.04e-09	9.02e-07	10.7935	down-regulated
SLURP2	-1.35687	11.7194	-6.23207	3.14e-09	9.13e-07	10.7636	down-regulated
PTX3	1.66168	8.47561	6.22794	3.21e-09	9.24e-07	10.743	up-regulated
SERPINB1	-0.919016	13.4011	-6.1927	3.86e-09	1.08e-06	10.5678	down-regulated
KRT75	-1.05995	13.5622	-6.18847	3.95e-09	1.09e-06	10.5468	down-regulated
IL1RN	-0.717251	13.2586	-6.16227	4.53e-09	1.22e-06	10.417	down-regulated
PI3	-1.44891	14.7945	-6.14296	5.01e-09	1.32e-06	10.3215	down-regulated
CLCA3P	-1.2856	6.09833	-6.14213	5.03e-09	1.32e-06	10.3174	down-regulated
RDH12	-1.00789	7.24504	-6.13745	5.15e-09	1.34e-06	10.2943	down-regulated
S100A12	-1.73869	11.9418	-6.13442	5.24e-09	1.35e-06	10.2793	down-regulated
SERPINB13	-1.04466	11.9854	-6.12707	5.44e-09	1.39e-06	10.2431	down-regulated
KRT16P3	-1.0353	11.078	-6.12598	5.47e-09	1.39e-06	10.2377	down-regulated
SDR9C7	-1.34931	10.3247	-6.12161	5.6e-09	1.41e-06	10.2161	down-regulated
JAM3	0.781727	10.2685	6.11719	5.73e-09	1.43e-06	10.1944	up-regulated
COMP	1.4023	11.9208	6.11385	5.83e-09	1.44e-06	10.1779	up-regulated
SLC39A2	-1.45725	9.73392	-6.10362	6.14e-09	1.5e-06	10.1276	down-regulated
AC083841.1	-0.76128	11.2736	-6.09843	6.31e-09	1.52e-06	10.1021	down-regulated
S100A7A	-1.81686	7.22828	-6.09699	6.36e-09	1.52e-06	10.095	down-regulated
SGSH	-0.694968	10.2043	-6.09483	6.43e-09	1.52e-06	10.0843	down-regulated
GDPD3	-1.13622	9.71677	-6.08854	6.64e-09	1.56e-06	10.0535	down-regulated
RASAL1	-0.777319	9.76428	-6.07506	7.12e-09	1.66e-06	9.98733	down-regulated
TPRXL	-1.0962	9.48458	-6.06646	7.45e-09	1.72e-06	9.94517	down-regulated
KRT16P2	-1.08534	11.7604	-6.06215	7.62e-09	1.75e-06	9.92409	down-regulated
SLC10A6	-1.4299	7.8705	-6.05355	7.96e-09	1.8e-06	9.88195	down-regulated
CSTA	-0.901382	13.2468	-6.05123	8.06e-09	1.81e-06	9.87065	down-regulated
EPHA2	-0.717673	12.1432	-6.04093	8.5e-09	1.88e-06	9.82025	down-regulated
AC080100.1	-1.01598	9.50879	-6.0394	8.57e-09	1.88e-06	9.8128	down-regulated
KLC3	-0.664054	7.85432	-6.03876	8.59e-09	1.88e-06	9.80969	down-regulated
FABP5P7	-0.930876	15.6057	-6.03781	8.64e-09	1.88e-06	9.80505	down-regulated
P2RX3	-1.00793	8.96553	-6.02923	9.03e-09	1.94e-06	9.76316	down-regulated
LAD1	-0.605102	13.9039	-6.02657	9.15e-09	1.95e-06	9.75015	down-regulated
IL36RN	-1.56004	10.4281	-6.02065	9.44e-09	2e-06	9.7213	down-regulated
TMPRSS11E	-1.21492	10.9354	-6.01136	9.9e-09	2.08e-06	9.67601	down-regulated
AP001922.5	1.12291	8.12886	5.99468	1.08e-08	2.25e-06	9.59487	up-regulated
LINC02372	-0.811826	9.82027	-5.9926	1.09e-08	2.26e-06	9.58476	down-regulated
B4GALT1-AS1	-0.714552	9.22641	-5.99021	1.1e-08	2.27e-06	9.57314	down-regulated
C8orf49	-0.791709	10.1081	-5.98648	1.12e-08	2.3e-06	9.55504	down-regulated
DCD	-0.895187	9.63175	-5.97569	1.19e-08	2.4e-06	9.50267	down-regulated
ARAP2	-0.664701	11.9775	-5.97515	1.19e-08	2.4e-06	9.50003	down-regulated
PDLIM3	0.989764	12.085	5.94998	1.36e-08	2.71e-06	9.37813	up-regulated
KRT6B	-1.08688	14.5479	-5.94151	1.42e-08	2.8e-06	9.33715	down-regulated
COL8A1	0.82255	11.0552	5.92212	1.56e-08	3.07e-06	9.24358	up-regulated
FHL1	0.621737	10.3076	5.92018	1.58e-08	3.08e-06	9.23422	up-regulated
SULT1B1	-1.24345	5.47527	-5.91786	1.6e-08	3.09e-06	9.22303	down-regulated
LINC01895	-0.940478	13.1506	-5.91508	1.62e-08	3.12e-06	9.20966	down-regulated
KRT16P1	-0.945363	12.5236	-5.91267	1.64e-08	3.14e-06	9.19805	down-regulated
KCNK7	-1.19193	9.6429	-5.90034	1.75e-08	3.32e-06	9.1387	down-regulated
MAPK13	-0.610353	13.0017	-5.8955	1.79e-08	3.38e-06	9.11543	down-regulated
MUC15	-1.39096	9.58371	-5.8901	1.84e-08	3.45e-06	9.08947	down-regulated
DSG3	-0.901845	14.0696	-5.8875	1.86e-08	3.47e-06	9.07695	down-regulated
DUOX2	-1.25253	10.0736	-5.88508	1.89e-08	3.49e-06	9.06532	down-regulated
TIMP3	0.735391	13.7373	5.87901	1.95e-08	3.58e-06	9.0362	up-regulated
KRTDAP	-2.26882	13.0754	-5.87023	2.03e-08	3.7e-06	8.99408	down-regulated
AC011483.1	-1.16571	12.7179	-5.85879	2.16e-08	3.89e-06	8.93929	down-regulated
MYL9	0.623264	14.2896	5.85696	2.18e-08	3.9e-06	8.93054	up-regulated
LYNX1-SLURP2	-0.599672	10.7703	-5.82659	2.54e-08	4.47e-06	8.7854	down-regulated
AC011473.4	-1.07129	11.9951	-5.81568	2.68e-08	4.7e-06	8.73341	down-regulated
AC025580.1	-0.981021	11.4845	-5.8067	2.8e-08	4.81e-06	8.69064	down-regulated
C15orf48	-0.981021	11.4845	-5.8067	2.8e-08	4.81e-06	8.69064	down-regulated
TIMP1	0.679318	14.6839	5.80644	2.81e-08	4.81e-06	8.68942	up-regulated
CARD18	-1.04951	6.98499	-5.80135	2.88e-08	4.91e-06	8.66519	down-regulated
AC069444.2	0.908399	4.86114	5.7986	2.92e-08	4.92e-06	8.65214	up-regulated
CFAP91	0.908399	4.86114	5.7986	2.92e-08	4.92e-06	8.65214	up-regulated
FAM229B	0.7867	8.15951	5.78902	3.06e-08	5.1e-06	8.6066	up-regulated
ANXA1	-0.733521	14.5511	-5.78571	3.12e-08	5.16e-06	8.59086	down-regulated
DSC2	-0.887713	13.4652	-5.77922	3.22e-08	5.3e-06	8.56011	down-regulated
DQX1	-1.07759	9.26735	-5.77583	3.27e-08	5.36e-06	8.54402	down-regulated
GJB5	-0.851515	13.0924	-5.77427	3.3e-08	5.37e-06	8.53661	down-regulated
DHRS9	-1.49084	10.3301	-5.77131	3.35e-08	5.42e-06	8.52257	down-regulated
FAM83E	-0.787021	7.5075	-5.76743	3.41e-08	5.5e-06	8.50419	down-regulated
AP001631.2	-0.723998	9.51731	-5.75975	3.55e-08	5.62e-06	8.46781	down-regulated
FRGCA	-0.723998	9.51731	-5.75975	3.55e-08	5.62e-06	8.46781	down-regulated
TACSTD2	-0.67275	14.2614	-5.75436	3.65e-08	5.74e-06	8.44235	down-regulated
ADAMTS9	0.643693	6.70434	5.75344	3.66e-08	5.74e-06	8.438	up-regulated
ALDH3B2	-0.734004	11.3376	-5.74308	3.86e-08	6.01e-06	8.38904	down-regulated
FAM83A	-1.12123	10.209	-5.74215	3.88e-08	6.01e-06	8.38462	down-regulated
AL355312.3	-0.879666	9.12515	-5.74013	3.91e-08	6.01e-06	8.37509	down-regulated
RAET1E-AS1	-0.879666	9.12515	-5.74013	3.91e-08	6.01e-06	8.37509	down-regulated
SYNPO2	0.77211	7.08781	5.7374	3.97e-08	6.06e-06	8.36221	up-regulated
RNF222	-0.761173	11.1134	-5.73219	4.07e-08	6.19e-06	8.33762	down-regulated
NCCRP1	-0.673784	12.7683	-5.73088	4.1e-08	6.2e-06	8.33145	down-regulated
CCDC80	0.710624	9.44584	5.72836	4.15e-08	6.22e-06	8.31956	up-regulated
TMEM40	-0.7777	11.1063	-5.72813	4.16e-08	6.22e-06	8.31847	down-regulated
S1PR3	0.618531	7.49836	5.72591	4.2e-08	6.23e-06	8.308	up-regulated
DNAI2	-0.664955	8.09859	-5.72577	4.21e-08	6.23e-06	8.30735	down-regulated
AL139317.5	0.727219	11.877	5.72487	4.22e-08	6.23e-06	8.3031	up-regulated
SMYD1	1.3452	5.02317	5.72248	4.27e-08	6.27e-06	8.29185	up-regulated
LCE3D	-1.66481	12.214	-5.71966	4.34e-08	6.33e-06	8.27853	down-regulated
CERS3	-0.927297	11.4156	-5.70681	4.62e-08	6.64e-06	8.21805	down-regulated
CERS3-AS1	-0.927297	11.4156	-5.70681	4.62e-08	6.64e-06	8.21805	down-regulated
LINC00592	-0.879675	9.11153	-5.70355	4.7e-08	6.69e-06	8.20274	down-regulated
TMEM154	-0.822565	10.2861	-5.70127	4.75e-08	6.73e-06	8.19202	down-regulated
HYAL6P	-0.82838	13.3528	-5.69903	4.8e-08	6.75e-06	8.1815	down-regulated
PKD2	0.648015	11.9169	5.69306	4.95e-08	6.9e-06	8.15347	up-regulated
DHCR24	-0.591523	13.3076	-5.69276	4.96e-08	6.9e-06	8.15207	down-regulated
KRT6C	-0.907477	15.1913	-5.68232	5.22e-08	7.13e-06	8.10306	down-regulated
IL17C	-1.38709	5.11066	-5.68077	5.26e-08	7.15e-06	8.0958	down-regulated
HTR2B	0.972053	8.67045	5.67764	5.34e-08	7.23e-06	8.08114	up-regulated
AL161668.3	-0.972487	10.6245	-5.67354	5.45e-08	7.34e-06	8.06192	down-regulated
AOC3	0.84164	11.8355	5.66674	5.64e-08	7.56e-06	8.03009	up-regulated
HELLPAR	0.681775	9.7686	5.66166	5.78e-08	7.68e-06	8.00633	up-regulated
LINC02456	0.681775	9.7686	5.66166	5.78e-08	7.68e-06	8.00633	up-regulated
MLIP-AS1	-1.27541	7.97899	-5.65843	5.88e-08	7.77e-06	7.99119	down-regulated
FAM83A-AS1	-0.963316	9.2966	-5.65759	5.9e-08	7.77e-06	7.98726	down-regulated
AC026333.3	-0.723301	11.3742	-5.64605	6.25e-08	8.1e-06	7.93337	down-regulated
MPDZ	0.657886	10.8734	5.63933	6.46e-08	8.26e-06	7.90199	up-regulated
FBXL13	0.642659	8.33425	5.63694	6.53e-08	8.26e-06	7.89088	up-regulated
ZNF812P	-0.896031	11.5075	-5.63587	6.57e-08	8.26e-06	7.88588	down-regulated
NLRX1	-0.680781	11.2235	-5.63558	6.58e-08	8.26e-06	7.88452	down-regulated
MSRB3	0.65724	8.13807	5.63423	6.62e-08	8.28e-06	7.87821	up-regulated
PRSS3	-0.922137	9.24697	-5.61058	7.44e-08	9.23e-06	7.76812	down-regulated
UBE2R2-AS1	-0.922137	9.24697	-5.61058	7.44e-08	9.23e-06	7.76812	down-regulated
SH3PXD2A-AS1	-0.954789	11.2044	-5.60128	7.79e-08	9.58e-06	7.72494	down-regulated
LYPD2	-1.30051	9.92919	-5.58775	8.33e-08	1.01e-05	7.66219	down-regulated
PXMP2	-0.908533	10.8065	-5.58629	8.39e-08	1.01e-05	7.65539	down-regulated
AC135586.2	-0.908533	10.8065	-5.58629	8.39e-08	1.01e-05	7.65538	down-regulated
HCAR3	-1.08188	11.2496	-5.58467	8.45e-08	1.01e-05	7.6479	down-regulated
DMKN	-0.993215	13.4816	-5.58406	8.48e-08	1.01e-05	7.64507	down-regulated
RBPMS2	1.00229	8.42624	5.57648	8.8e-08	1.05e-05	7.60996	up-regulated
SLPI	-1.25752	13.6384	-5.56626	9.25e-08	1.09e-05	7.56269	down-regulated
ATG9B	-0.644871	9.66818	-5.54804	1.01e-07	1.18e-05	7.47858	down-regulated
VSIG10L	-0.604278	11.512	-5.54786	1.01e-07	1.18e-05	7.47773	down-regulated
FAM25A	-0.93481	13.2231	-5.5341	1.08e-07	1.24e-05	7.41434	down-regulated
AL136982.6	-0.93481	13.2231	-5.5341	1.08e-07	1.24e-05	7.41432	down-regulated
NKX6-1	0.86701	9.10613	5.53316	1.09e-07	1.24e-05	7.41002	up-regulated
DEFB4A	-1.93686	11.3351	-5.53201	1.09e-07	1.24e-05	7.40474	down-regulated
DEFB4B	-1.93686	11.3351	-5.53201	1.09e-07	1.24e-05	7.40474	down-regulated
ACTG2	0.679221	11.353	5.52247	1.15e-07	1.3e-05	7.36083	up-regulated
NOD2	-0.634529	9.51427	-5.51976	1.16e-07	1.31e-05	7.34836	down-regulated
RNASE7	-1.23273	11.3868	-5.51587	1.18e-07	1.32e-05	7.3305	down-regulated
FAM3D	-1.09992	9.96555	-5.51502	1.19e-07	1.32e-05	7.32663	down-regulated
FAM3D-AS1	-1.09992	9.96555	-5.51502	1.19e-07	1.32e-05	7.32663	down-regulated
ALOXE3	-1.14496	8.39547	-5.50247	1.26e-07	1.39e-05	7.26903	down-regulated
LCE3E	-1.35515	12.2668	-5.49009	1.34e-07	1.47e-05	7.21229	down-regulated
KCNA7	-1.32936	10.623	-5.48969	1.34e-07	1.47e-05	7.21045	down-regulated
CCDC172	-0.5873	10.8723	-5.4869	1.36e-07	1.47e-05	7.19769	down-regulated
KLK9	-1.12049	11.4278	-5.48226	1.39e-07	1.5e-05	7.17645	down-regulated
WFDC21P	-1.27251	9.73089	-5.48217	1.39e-07	1.5e-05	7.17607	down-regulated
MLIP-IT1	-1.21843	6.89082	-5.48031	1.41e-07	1.5e-05	7.16755	down-regulated
OR4S1	-0.901156	7.95031	-5.48019	1.41e-07	1.5e-05	7.16699	down-regulated
S100P	-1.27935	12.2249	-5.47996	1.41e-07	1.5e-05	7.16595	down-regulated
SCNN1B	-0.593736	7.91073	-5.47061	1.47e-07	1.56e-05	7.12321	down-regulated
ATP13A4	-1.26022	8.77738	-5.46727	1.5e-07	1.58e-05	7.108	down-regulated
RHOV	-0.896773	12.4964	-5.46352	1.53e-07	1.6e-05	7.09085	down-regulated
GJB2	-0.979009	13.1428	-5.45875	1.56e-07	1.63e-05	7.0691	down-regulated
KLK8	-1.02209	12.5625	-5.45553	1.59e-07	1.64e-05	7.05444	down-regulated
SMAD9	0.69579	8.50385	5.44963	1.63e-07	1.68e-05	7.02757	up-regulated
RSPO3	1.01353	10.884	5.4433	1.68e-07	1.72e-05	6.99875	up-regulated
WFDC5	-1.20508	11.0041	-5.44294	1.68e-07	1.72e-05	6.99711	down-regulated
RNF39	-1.12192	10.6086	-5.44047	1.71e-07	1.73e-05	6.98583	down-regulated
FADS6	-0.863661	7.39218	-5.44038	1.71e-07	1.73e-05	6.98545	down-regulated
SCN7A	1.06223	8.41212	5.43951	1.71e-07	1.73e-05	6.98147	up-regulated
OR10A6	-0.869369	8.20949	-5.43463	1.75e-07	1.76e-05	6.95931	down-regulated
FN1	0.644016	14.7941	5.4296	1.8e-07	1.79e-05	6.93645	up-regulated
SGCE	0.61937	10.0858	5.41989	1.88e-07	1.86e-05	6.89238	up-regulated
CILP	1.50189	9.31575	5.40815	1.99e-07	1.94e-05	6.83914	up-regulated
P2RY1	-0.963989	10.5516	-5.40615	2.01e-07	1.95e-05	6.83009	down-regulated
AP000880.1	1.28193	6.99189	5.40161	2.06e-07	1.99e-05	6.80956	up-regulated
AC012636.1	0.898761	8.04583	5.40069	2.06e-07	1.99e-05	6.80537	up-regulated
THBS4	0.89876	8.04583	5.40069	2.06e-07	1.99e-05	6.80537	up-regulated
CLCA4	-0.741908	11.6886	-5.39586	2.11e-07	2.03e-05	6.78354	down-regulated
SPRR4	-2.1073	9.52031	-5.39076	2.17e-07	2.07e-05	6.76046	down-regulated
CYP2C18	-1.31617	10.0458	-5.38795	2.19e-07	2.09e-05	6.74777	down-regulated
LGI2	1.05144	7.19534	5.38309	2.25e-07	2.13e-05	6.72583	up-regulated
AL691482.3	-1.02442	12.8826	-5.37504	2.33e-07	2.18e-05	6.68951	down-regulated
BICDL1	-0.636741	9.53597	-5.37322	2.36e-07	2.19e-05	6.68132	down-regulated
AC034102.2	-0.593015	11.8111	-5.37115	2.38e-07	2.21e-05	6.67199	down-regulated
KCNT2	0.721302	4.8709	5.37047	2.39e-07	2.21e-05	6.66893	up-regulated
PSORS1C1	-0.671945	10.4228	-5.36483	2.45e-07	2.26e-05	6.64352	down-regulated
CCN2	0.894261	12.8091	5.35674	2.55e-07	2.32e-05	6.60707	up-regulated
DSG1	-1.30367	9.595	-5.3545	2.58e-07	2.33e-05	6.59699	down-regulated
LDHD	-1.06493	8.55485	-5.35449	2.58e-07	2.33e-05	6.59698	down-regulated
KLF5	-0.689761	13.8216	-5.35095	2.62e-07	2.37e-05	6.58104	down-regulated
PUDPP2	-1.92023	6.21247	-5.34823	2.65e-07	2.38e-05	6.56883	down-regulated
RPTN	-1.92023	6.21247	-5.34823	2.65e-07	2.38e-05	6.56883	down-regulated
AC025048.4	-0.749076	11.7894	-5.34199	2.73e-07	2.44e-05	6.54082	down-regulated
ASB5	1.31611	5.01591	5.34027	2.76e-07	2.44e-05	6.5331	up-regulated
PRSS1	-1.21437	8.98106	-5.34008	2.76e-07	2.44e-05	6.53223	down-regulated
ACBD3-AS1	-0.761119	8.45702	-5.33925	2.77e-07	2.44e-05	6.52851	down-regulated
GPR157	-0.664708	10.362	-5.33718	2.8e-07	2.45e-05	6.5192	down-regulated
VEPH1	1.01347	8.43091	5.33062	2.89e-07	2.52e-05	6.48979	up-regulated
JAM2	0.65285	8.9928	5.31684	3.08e-07	2.67e-05	6.42808	up-regulated
SERPINB12	-1.44918	6.69931	-5.31116	3.17e-07	2.73e-05	6.40268	down-regulated
RAMP1	1.18228	11.062	5.30804	3.21e-07	2.75e-05	6.38871	up-regulated
TMPRSS11A	-1.30073	11.3719	-5.30519	3.26e-07	2.78e-05	6.37598	down-regulated
AC009093.1	-0.66367	12.2324	-5.3045	3.27e-07	2.78e-05	6.37291	down-regulated
CKMT1A	-0.951961	12.5127	-5.30208	3.31e-07	2.81e-05	6.36209	down-regulated
BHMT2	0.807436	7.7276	5.30052	3.33e-07	2.81e-05	6.35512	up-regulated
CAMSAP3	-0.700065	12.2724	-5.30032	3.33e-07	2.81e-05	6.35424	down-regulated
LCE3C	-1.33024	8.91754	-5.30018	3.34e-07	2.81e-05	6.35362	down-regulated
CLDN17	-1.22229	8.05544	-5.29781	3.37e-07	2.83e-05	6.34305	down-regulated
ULBP2	-0.791205	12.8655	-5.29582	3.4e-07	2.84e-05	6.33417	down-regulated
GFOD1	-0.684195	10.1324	-5.29484	3.42e-07	2.84e-05	6.32976	down-regulated
PLA2G4D	-0.932137	8.66664	-5.29397	3.43e-07	2.84e-05	6.3259	down-regulated
LRRTM1	0.748766	6.96241	5.2932	3.45e-07	2.84e-05	6.32244	up-regulated
KLK7	-1.22545	13.5713	-5.29263	3.46e-07	2.84e-05	6.3199	down-regulated
ABI3BP	1.19915	9.46895	5.29237	3.46e-07	2.84e-05	6.31877	up-regulated
FRMPD2	-0.829612	7.69704	-5.29211	3.47e-07	2.84e-05	6.31759	down-regulated
SMC5-AS1	0.878219	9.86411	5.29064	3.49e-07	2.85e-05	6.31103	up-regulated
TGM3	-0.96599	11.5897	-5.2873	3.54e-07	2.87e-05	6.29615	down-regulated
KDM7A-DT	-0.767315	10.4256	-5.28254	3.63e-07	2.92e-05	6.27495	down-regulated
APOD	1.22631	11.0283	5.28209	3.63e-07	2.92e-05	6.27295	up-regulated
TINCR	-0.809948	8.60506	-5.27668	3.73e-07	2.99e-05	6.24887	down-regulated
LINC01500	0.591723	7.52326	5.27528	3.75e-07	3e-05	6.24265	up-regulated
ACRBP	-0.931831	10.9587	-5.27388	3.78e-07	3.01e-05	6.23641	down-regulated
CD24	-0.591983	13.7123	-5.27148	3.82e-07	3.04e-05	6.22574	down-regulated
SLC2A1	-0.679191	11.766	-5.26923	3.86e-07	3.06e-05	6.21574	down-regulated
MYOT	0.713441	7.97821	5.26347	3.97e-07	3.11e-05	6.19014	up-regulated
KCNK1	-0.645134	10.2661	-5.26087	4.02e-07	3.14e-05	6.17861	down-regulated
LONRF2	1.0881	8.11942	5.25713	4.09e-07	3.18e-05	6.16199	up-regulated
PKP1	-0.791526	12.1603	-5.25171	4.19e-07	3.25e-05	6.13792	down-regulated
PLCD1	-0.728111	11.3634	-5.24532	4.32e-07	3.34e-05	6.10962	down-regulated
ELF3	-0.795593	12.4457	-5.24446	4.34e-07	3.35e-05	6.1058	down-regulated
IGF1	0.991348	11.474	5.23509	4.53e-07	3.48e-05	6.0643	up-regulated
DMD	0.681674	7.9356	5.2267	4.72e-07	3.58e-05	6.02723	up-regulated
CKMT1B	-0.781302	11.5778	-5.22508	4.75e-07	3.6e-05	6.02004	down-regulated
FZD1	0.622569	13.0493	5.2198	4.87e-07	3.67e-05	5.99674	up-regulated
AC007880.1	-1.23981	12.3901	-5.21971	4.87e-07	3.67e-05	5.99635	down-regulated
ZNF185	-0.674185	13.2154	-5.21836	4.91e-07	3.67e-05	5.9904	down-regulated
RAB9B	0.925181	7.77148	5.21145	5.07e-07	3.78e-05	5.95988	up-regulated
KRT16	-0.940381	15.0406	-5.20896	5.13e-07	3.82e-05	5.9489	down-regulated
GXYLT2	1.05009	11.1705	5.20222	5.29e-07	3.91e-05	5.91921	up-regulated
CPQ	0.716618	10.9031	5.19943	5.36e-07	3.95e-05	5.90695	up-regulated
MLIP	-0.976664	7.34586	-5.19416	5.49e-07	4.03e-05	5.88375	down-regulated
ITGBL1	0.842126	10.874	5.19126	5.57e-07	4.07e-05	5.87099	up-regulated
AC022915.1	-0.824592	8.6614	-5.1854	5.72e-07	4.17e-05	5.84522	down-regulated
KRT6A	-0.779468	16.0449	-5.18306	5.79e-07	4.19e-05	5.83497	down-regulated
LGALSL	-0.628144	12.4605	-5.17846	5.91e-07	4.26e-05	5.81475	down-regulated
CLEC18B	-0.853474	8.33509	-5.17672	5.96e-07	4.29e-05	5.80712	down-regulated
LINC01659	-0.668771	8.98874	-5.17384	6.04e-07	4.33e-05	5.79446	down-regulated
AL121988.1	-0.818911	11.0692	-5.16658	6.25e-07	4.45e-05	5.76264	down-regulated
RAPGEFL1	-0.806863	9.84038	-5.16543	6.28e-07	4.45e-05	5.75761	down-regulated
ADAMTS9-AS1	0.628463	5.05399	5.15757	6.52e-07	4.6e-05	5.72318	up-regulated
AL096711.2	0.66514	8.60609	5.15663	6.55e-07	4.6e-05	5.71908	up-regulated
KIAA0408	0.665139	8.60609	5.15663	6.55e-07	4.6e-05	5.71908	up-regulated
RAET1E	-0.81353	8.65448	-5.1492	6.78e-07	4.74e-05	5.6866	down-regulated
GJB6	-1.31329	12.7303	-5.14353	6.96e-07	4.83e-05	5.66181	down-regulated
KLK5	-1.46167	12.1313	-5.14114	7.03e-07	4.86e-05	5.65137	down-regulated
LCE1C	-0.809016	13.1097	-5.14092	7.04e-07	4.86e-05	5.65039	down-regulated
IVL	-0.644766	13.9913	-5.13685	7.18e-07	4.95e-05	5.63266	down-regulated
AL583836.1	-1.06705	7.99128	-5.13324	7.3e-07	4.99e-05	5.6169	down-regulated
DACT3	0.616799	9.53383	5.13197	7.34e-07	5.01e-05	5.61137	up-regulated
ANXA6	0.690541	12.345	5.13127	7.36e-07	5.02e-05	5.6083	up-regulated
CDK5R1	-0.734908	11.1092	-5.13079	7.38e-07	5.02e-05	5.60622	down-regulated
XKRX	-0.926214	7.94765	-5.12243	7.67e-07	5.17e-05	5.5698	down-regulated
KIF5C	0.620036	6.69626	5.11897	7.8e-07	5.22e-05	5.55474	up-regulated
ATP10B	-0.603889	11.8946	-5.11117	8.08e-07	5.37e-05	5.52082	down-regulated
TMEM200A	1.06157	10.3532	5.10996	8.13e-07	5.38e-05	5.51554	up-regulated
AL590666.4	-0.67066	13.7596	-5.09738	8.61e-07	5.64e-05	5.46093	down-regulated
LIPH	-0.906226	11.525	-5.09319	8.78e-07	5.72e-05	5.44275	down-regulated
INAVA	-0.652012	12.0733	-5.08505	9.12e-07	5.9e-05	5.40747	down-regulated
ANGPTL1	0.783631	9.43456	5.07859	9.39e-07	6.07e-05	5.37951	up-regulated
PDE1A	0.676357	8.66532	5.07618	9.5e-07	6.11e-05	5.36907	up-regulated
ECM1	-0.741018	13.0415	-5.07572	9.52e-07	6.11e-05	5.36707	down-regulated
LINC01957	-0.656753	8.25586	-5.07358	9.61e-07	6.14e-05	5.35783	down-regulated
PHLDB3	-0.609452	9.00222	-5.07112	9.72e-07	6.17e-05	5.34718	down-regulated
LY6G6C	-0.660652	11.5784	-5.07078	9.74e-07	6.17e-05	5.34571	down-regulated
AL365226.2	-1.03308	7.22027	-5.07051	9.75e-07	6.17e-05	5.34457	down-regulated
PCDH9-AS1	-0.747533	6.85269	-5.0658	9.96e-07	6.3e-05	5.32422	down-regulated
LMOD1	0.644404	9.18092	5.06039	1.02e-06	6.44e-05	5.30084	up-regulated
LINC00528	-0.76493	6.58405	-5.05768	1.03e-06	6.49e-05	5.28918	down-regulated
PRR26	0.672005	6.80505	5.05737	1.04e-06	6.49e-05	5.28784	up-regulated
MAMDC2	0.633209	7.64634	5.04951	1.07e-06	6.68e-05	5.25395	up-regulated
AC021613.3	-1.06635	9.60538	-5.04937	1.07e-06	6.68e-05	5.25335	down-regulated
MAB21L4	-0.936282	9.89982	-5.04589	1.09e-06	6.72e-05	5.23836	down-regulated
SHISA3	1.12121	5.77672	5.04327	1.1e-06	6.77e-05	5.22707	up-regulated
HOPX	-0.633317	12.0561	-5.04277	1.11e-06	6.77e-05	5.22491	down-regulated
PGAM2	-0.608578	11.1148	-5.03981	1.12e-06	6.83e-05	5.21218	down-regulated
TRAV39	-0.689625	10.3764	-5.0332	1.16e-06	7.03e-05	5.18378	down-regulated
STMN2	1.04397	6.70053	5.02144	1.22e-06	7.31e-05	5.13326	up-regulated
FAM110C	-0.738389	12.5048	-5.01814	1.24e-06	7.37e-05	5.11911	down-regulated
KLK4	-0.602662	8.51193	-5.01775	1.24e-06	7.37e-05	5.11742	down-regulated
DSC3	-0.752586	13.4874	-5.01572	1.25e-06	7.41e-05	5.10874	down-regulated
IQCA1-AS1	0.944082	5.82968	5.01366	1.27e-06	7.45e-05	5.09992	up-regulated
DZIP1	0.595869	9.37597	5.01207	1.27e-06	7.49e-05	5.09308	up-regulated
LINC00702	0.64052	7.06267	5.00907	1.29e-06	7.58e-05	5.08025	up-regulated
NOTO	-0.76332	8.23211	-5.0048	1.32e-06	7.7e-05	5.06196	down-regulated
PLN	1.45897	8.06357	5.00139	1.34e-06	7.81e-05	5.04738	up-regulated
CELF2-DT	-0.793854	8.6501	-5.00028	1.34e-06	7.83e-05	5.0426	down-regulated
AL136982.7	-0.771822	13.454	-4.99994	1.35e-06	7.83e-05	5.04118	down-regulated
FAM83G	-0.622143	10.275	-4.99752	1.36e-06	7.85e-05	5.03082	down-regulated
C4A	0.938796	11.2602	4.99735	1.36e-06	7.85e-05	5.03009	up-regulated
C4B	0.938796	11.2602	4.99735	1.36e-06	7.85e-05	5.03009	up-regulated
SQOR	-0.636228	13.4482	-4.99703	1.36e-06	7.85e-05	5.02871	down-regulated
C19orf57	-0.657316	9.4215	-4.99018	1.41e-06	8.09e-05	4.99946	down-regulated
LRRC8E	-0.785864	10.6087	-4.98518	1.44e-06	8.21e-05	4.97809	down-regulated
AC010336.1	-0.785863	10.6087	-4.98517	1.44e-06	8.21e-05	4.97808	down-regulated
AQP3	-0.781563	13.6511	-4.98255	1.46e-06	8.28e-05	4.96691	down-regulated
HEPHL1	-1.47515	9.63237	-4.97536	1.51e-06	8.52e-05	4.93624	down-regulated
H2BW2	0.813491	8.86591	4.97441	1.51e-06	8.54e-05	4.93219	up-regulated
AC011374.1	-1.04394	9.64473	-4.96667	1.57e-06	8.78e-05	4.89922	down-regulated
WFDC12	-1.39748	8.90348	-4.96483	1.58e-06	8.82e-05	4.8914	down-regulated
NAP1L3	1.14443	7.45277	4.94998	1.69e-06	9.36e-05	4.82829	up-regulated
LINC01614	1.36645	10.4577	4.94852	1.7e-06	9.36e-05	4.82209	up-regulated
SPACA4	-1.02131	5.45073	-4.94831	1.7e-06	9.36e-05	4.8212	down-regulated
CPT1B	-0.625625	10.1065	-4.94783	1.71e-06	9.36e-05	4.81916	down-regulated
AL355312.6	-0.608847	9.53026	-4.94729	1.71e-06	9.37e-05	4.8169	down-regulated
SCEL	-0.830012	11.052	-4.94434	1.73e-06	9.46e-05	4.80436	down-regulated
KRT14	-0.6539	15.9122	-4.94129	1.76e-06	9.57e-05	4.79146	down-regulated
AL033384.1	-0.902707	7.24073	-4.94045	1.76e-06	9.58e-05	4.78789	down-regulated
LCE3B	-0.716026	13.2341	-4.94004	1.77e-06	9.58e-05	4.78616	down-regulated
CYP2C9	-1.30519	5.98866	-4.93721	1.79e-06	9.66e-05	4.77414	down-regulated
CWH43	-1.61328	9.47073	-4.92042	1.93e-06	0.000103674	4.7031	down-regulated
Z93930.1	-0.786264	11.8181	-4.91371	1.99e-06	0.000106277	4.67476	down-regulated
SYNM	0.773275	9.12901	4.89426	2.17e-06	0.000114746	4.5928	up-regulated
KLRG2	-0.681569	9.74501	-4.89117	2.2e-06	0.000115768	4.57979	down-regulated
ZBTB10	0.912081	8.58163	4.89109	2.2e-06	0.000115768	4.57949	up-regulated
TMEM47	0.71549	10.4492	4.89018	2.21e-06	0.000116039	4.57563	up-regulated
ANXA9	-0.723003	8.33217	-4.8804	2.31e-06	0.000120408	4.53455	down-regulated
IL20RB	-0.894461	12.4924	-4.88036	2.31e-06	0.000120408	4.53438	down-regulated
ADIRF	-0.626854	11.9682	-4.87523	2.37e-06	0.000122134	4.51284	down-regulated
AC119427.2	-0.650998	9.62309	-4.87421	2.38e-06	0.000122478	4.50857	down-regulated
AP000757.1	0.813022	11.7823	4.86082	2.52e-06	0.000128471	4.45247	up-regulated
IL37	-0.780079	9.16117	-4.85555	2.58e-06	0.000131085	4.43037	down-regulated
AC099552.1	-1.00136	7.09284	-4.85054	2.64e-06	0.000133819	4.40943	down-regulated
SPRR3	-0.722184	13.4394	-4.84423	2.72e-06	0.000137023	4.3831	down-regulated
SERPINB2	-1.28229	11.5737	-4.84367	2.72e-06	0.000137023	4.38075	down-regulated
ENC1	0.79644	10.8741	4.84337	2.73e-06	0.000137023	4.37948	up-regulated
SPRR2G	-2.2026	10.7753	-4.84224	2.74e-06	0.000137453	4.37477	down-regulated
AC244153.1	-0.820107	9.341	-4.83317	2.85e-06	0.000141918	4.33693	down-regulated
GPX6	-0.663027	8.44895	-4.82644	2.94e-06	0.000145741	4.3089	down-regulated
CYP4F22	-0.991411	7.82622	-4.81893	3.04e-06	0.000150189	4.27767	down-regulated
PGLYRP4	-1.45702	8.86936	-4.81892	3.04e-06	0.000150189	4.27761	down-regulated
AC073046.3	-0.706622	11.2569	-4.81481	3.1e-06	0.000151941	4.26053	down-regulated
GJB4	-1.27232	10.7294	-4.81343	3.12e-06	0.00015237	4.25479	down-regulated
COL25A1	0.648641	5.59197	4.81296	3.12e-06	0.000152435	4.25285	up-regulated
ID1	-0.695162	13.6089	-4.81082	3.15e-06	0.000153383	4.24396	down-regulated
PLA2G4B	-0.751661	11.5153	-4.80887	3.18e-06	0.000154465	4.23584	down-regulated
RNF150	0.606395	6.02781	4.80422	3.25e-06	0.000157419	4.21657	up-regulated
AC106882.1	-0.869055	6.5134	-4.80303	3.26e-06	0.000157741	4.2116	down-regulated
ALOX12B	-0.723217	9.41716	-4.78707	3.5e-06	0.000166301	4.14548	down-regulated
PYGO1	0.742225	9.27099	4.7786	3.64e-06	0.000172084	4.11048	up-regulated
AC007728.2	-0.938417	10.2314	-4.77185	3.75e-06	0.000176725	4.08259	down-regulated
CBLC	-1.0613	9.90224	-4.76986	3.78e-06	0.000177994	4.0744	down-regulated
SLC5A1	-0.711594	8.97414	-4.76793	3.81e-06	0.000179064	4.06644	down-regulated
ATP6V0A4	-1.01347	7.83032	-4.76191	3.91e-06	0.000182117	4.0416	down-regulated
AC106886.2	-0.888422	9.84328	-4.76097	3.93e-06	0.000182214	4.03771	down-regulated
TMEM265	-0.888422	9.84328	-4.76097	3.93e-06	0.000182214	4.03771	down-regulated
VIP	0.914683	7.54217	4.75469	4.04e-06	0.00018673	4.01188	up-regulated
APOBEC3A	-0.728595	11.6072	-4.75293	4.07e-06	0.000187307	4.00462	down-regulated
ASPG	-0.634842	11.572	-4.7424	4.26e-06	0.000194964	3.96134	down-regulated
ZCCHC24	0.64995	11.1253	4.74117	4.29e-06	0.000195419	3.95628	up-regulated
AL133481.1	0.64995	11.1253	4.74117	4.29e-06	0.000195419	3.95628	up-regulated
HES2	-0.842063	10.8676	-4.73907	4.33e-06	0.000196929	3.94764	down-regulated
KRT17P6	-0.622311	15.6476	-4.73201	4.46e-06	0.000202496	3.9187	down-regulated
EFEMP2	0.610521	11.6758	4.71976	4.71e-06	0.00021236	3.86849	up-regulated
KPRP	-0.813133	10.4915	-4.71646	4.78e-06	0.000214799	3.85497	down-regulated
SESTD1	0.592783	10.9838	4.71375	4.83e-06	0.000216806	3.8439	up-regulated
ITGB1BP2	-0.729447	12.5271	-4.71329	4.84e-06	0.000216806	3.84203	down-regulated
HAMP	-0.891758	10.8815	-4.70404	5.04e-06	0.000223721	3.80423	down-regulated
S100A14	-0.604072	13.8724	-4.70128	5.1e-06	0.000225752	3.79298	down-regulated
CLIP3	0.615635	9.25362	4.69637	5.21e-06	0.000229517	3.77296	up-regulated
CEACAM3	-0.679746	11.0262	-4.69241	5.31e-06	0.000232577	3.7568	down-regulated
MALL	-0.703447	13.7408	-4.68955	5.37e-06	0.000234454	3.74515	down-regulated
KLK1	-0.951042	9.05211	-4.68862	5.39e-06	0.000235062	3.74135	down-regulated
CA12	-0.877657	12.3895	-4.68608	5.45e-06	0.000237327	3.73101	down-regulated
SMTNL2	1.01882	6.35314	4.68562	5.46e-06	0.000237446	3.72918	up-regulated
AL589986.2	-1.04168	7.02969	-4.6842	5.5e-06	0.000238575	3.72337	down-regulated
TRPC1	0.738254	9.26302	4.68195	5.55e-06	0.000240256	3.71421	up-regulated
GDPD2	-1.33536	8.64187	-4.68158	5.56e-06	0.000240256	3.71272	down-regulated
AL139398.1	-1.33536	8.64187	-4.68158	5.56e-06	0.000240256	3.71271	down-regulated
APOBEC1	-0.903999	7.8149	-4.67993	5.6e-06	0.000241632	3.70601	down-regulated
AC015818.3	-0.59506	7.676	-4.67636	5.69e-06	0.000244705	3.69148	down-regulated
ARHGEF4	-0.685345	10.7747	-4.66981	5.85e-06	0.000250177	3.6649	down-regulated
CDA	-0.900772	12.6292	-4.6696	5.86e-06	0.000250177	3.66406	down-regulated
POLR3G	-0.5992	10.1273	-4.66823	5.89e-06	0.000250954	3.65847	down-regulated
DLG1-AS1	-0.614907	7.1336	-4.66601	5.95e-06	0.000252651	3.64949	down-regulated
ARHGAP27	-0.598777	8.43416	-4.66068	6.09e-06	0.000257463	3.62785	down-regulated
MEOX2	0.656993	6.53611	4.65976	6.11e-06	0.000258114	3.62416	up-regulated
FAM83C	-1.15456	12.5137	-4.65913	6.13e-06	0.000258453	3.6216	down-regulated
FKBP7	0.598526	10.7048	4.65688	6.19e-06	0.000259882	3.61247	up-regulated
MYOCOS	0.830086	5.86092	4.65216	6.32e-06	0.000263756	3.59336	up-regulated
NRK	0.684697	5.95666	4.64849	6.42e-06	0.00026723	3.57851	up-regulated
EHF	-0.724574	10.7954	-4.64496	6.52e-06	0.000270207	3.56423	down-regulated
DSG1-AS1	-1.24537	7.42268	-4.64425	6.54e-06	0.000270664	3.56135	down-regulated
A2ML1	-0.665512	10.1727	-4.64305	6.57e-06	0.000270936	3.5565	down-regulated
AC006581.2	-0.665512	10.1727	-4.64305	6.57e-06	0.000270936	3.5565	down-regulated
AKR1C4	-0.91105	8.47521	-4.63977	6.67e-06	0.000274416	3.54329	down-regulated
ANKRD22	-0.62123	9.26965	-4.63721	6.74e-06	0.000276703	3.53294	down-regulated
LIPM	-0.62123	9.26965	-4.63721	6.74e-06	0.000276703	3.53294	down-regulated
TNNT2	-0.656735	9.088	-4.62846	7e-06	0.000285387	3.49763	down-regulated
LINC00578	0.676655	9.24078	4.62704	7.04e-06	0.000286746	3.49191	up-regulated
KRTAP19-7	-0.770497	11.6804	-4.62197	7.2e-06	0.000290294	3.47149	down-regulated
COL15A1	0.644702	11.7478	4.62103	7.23e-06	0.000291082	3.46769	up-regulated
P2RY2	-0.751438	11.0168	-4.61238	7.5e-06	0.000301316	3.43288	down-regulated
SOWAHB	-0.928925	7.46574	-4.61012	7.58e-06	0.000303338	3.42382	down-regulated
SLC6A14	-1.51856	8.55666	-4.60727	7.67e-06	0.000306355	3.41235	down-regulated
SYN1	0.623957	11.5832	4.606	7.71e-06	0.000307612	3.40727	up-regulated
ATP8B2	0.645981	11.0679	4.60423	7.77e-06	0.000309128	3.40017	up-regulated
AP1M2	-0.73568	10.618	-4.60122	7.87e-06	0.000311498	3.38807	down-regulated
HOOK1	-0.630334	11.159	-4.59815	7.98e-06	0.000314504	3.37578	down-regulated
CD177	-0.672689	8.72785	-4.59571	8.06e-06	0.000317249	3.36599	down-regulated
TRPV3	-0.965882	7.27506	-4.591	8.23e-06	0.000323298	3.34712	down-regulated
DCHS2	0.71271	5.7945	4.58255	8.53e-06	0.000333465	3.31328	up-regulated
C4A-AS1	0.8605	12.4777	4.57617	8.77e-06	0.000340905	3.28777	up-regulated
C4B-AS1	0.8605	12.4777	4.57617	8.77e-06	0.000340905	3.28777	up-regulated
AC091588.3	0.842991	8.98999	4.57337	8.87e-06	0.000344556	3.27661	up-regulated
SLC28A3	-0.921797	8.5796	-4.57214	8.92e-06	0.00034593	3.27167	down-regulated
POF1B	-1.30374	10.1671	-4.56519	9.19e-06	0.000354508	3.24394	down-regulated
LINC01133	-1.13898	9.79418	-4.55988	9.4e-06	0.000361217	3.22281	down-regulated
LINC02310	-0.860429	6.7784	-4.55693	9.52e-06	0.000364849	3.21106	down-regulated
CYB5R2	-0.620334	12.5022	-4.55411	9.63e-06	0.000368092	3.19982	down-regulated
NKX3-2	0.902322	6.75643	4.55282	9.69e-06	0.00036893	3.19467	up-regulated
C19orf33	-0.827824	13.7667	-4.54997	9.8e-06	0.000372007	3.18333	down-regulated
LEF1-AS1	0.604966	7.37932	4.54772	9.9e-06	0.000375104	3.1744	up-regulated
TMPRSS4	-0.92808	11.4092	-4.54657	9.95e-06	0.000375994	3.16981	down-regulated
AL732509.1	0.930268	5.55912	4.5427	1.01e-05	0.000379333	3.15445	up-regulated
ADGRG2	0.930268	5.55912	4.5427	1.01e-05	0.000379333	3.15445	up-regulated
CDSN	-1.89636	10.7199	-4.53982	1.02e-05	0.000382554	3.14302	down-regulated
AC079329.1	0.721101	11.1596	4.53951	1.03e-05	0.000382577	3.14179	up-regulated
HYAL1	-0.617352	10.7343	-4.5358	1.04e-05	0.000387206	3.12706	down-regulated
PRKAR2B	0.652172	10.9323	4.53493	1.05e-05	0.000387664	3.12362	up-regulated
KRT17	-0.60435	15.95	-4.53343	1.05e-05	0.000388334	3.11766	down-regulated
IMPA2	-0.620496	12.7162	-4.53119	1.06e-05	0.00039095	3.10877	down-regulated
GCNT3	-0.751912	10.8202	-4.52652	1.08e-05	0.0003978	3.09026	down-regulated
KRT19P2	-0.824398	12.8575	-4.52262	1.1e-05	0.000402442	3.07483	down-regulated
BARHL2	-0.688644	11.5219	-4.52207	1.1e-05	0.000402885	3.07265	down-regulated
GEM	0.659769	12.7538	4.51792	1.12e-05	0.000409034	3.05624	up-regulated
TNS3	0.667046	11.7124	4.51738	1.13e-05	0.000409478	3.05408	up-regulated
GAST	-0.66474	11.4287	-4.51068	1.16e-05	0.000418149	3.02762	down-regulated
GJB3	-0.89018	12.1984	-4.50476	1.19e-05	0.000426732	3.00423	down-regulated
STEAP2	0.640569	11.1251	4.50443	1.19e-05	0.00042681	3.00293	up-regulated
EVA1B	-0.72109	6.92834	-4.49964	1.21e-05	0.000434503	2.98403	down-regulated
COLEC12	0.744859	9.8849	4.494	1.24e-05	0.000443901	2.96183	up-regulated
C6orf15	-1.27225	10.3405	-4.48266	1.3e-05	0.000460685	2.9172	down-regulated
SPINK7	-0.662933	11.6232	-4.47628	1.34e-05	0.000469736	2.89212	down-regulated
CERS4	-0.662112	11.1538	-4.47582	1.34e-05	0.000469736	2.89033	down-regulated
AC004231.1	-0.822223	9.67624	-4.47579	1.34e-05	0.000469736	2.89022	down-regulated
AC131953.1	0.616139	11.3412	4.47467	1.35e-05	0.000470856	2.88581	up-regulated
BSPRY	-0.626882	11.8776	-4.4668	1.39e-05	0.000483529	2.85494	down-regulated
AC011483.2	-0.672095	11.0574	-4.46518	1.4e-05	0.000484914	2.84859	down-regulated
FP236241.1	0.592939	10.7087	4.4608	1.43e-05	0.000492764	2.83145	up-regulated
RPL3L	-1.13511	7.24943	-4.45899	1.44e-05	0.000494229	2.82436	down-regulated
TSPAN10	-0.696803	9.3438	-4.45677	1.45e-05	0.000497651	2.81566	down-regulated
TPM1-AS	0.844395	7.27652	4.45652	1.46e-05	0.000497651	2.8147	up-regulated
AL160153.1	0.911215	9.38338	4.4519	1.48e-05	0.000506825	2.79662	up-regulated
OSR1	0.814597	7.54351	4.45023	1.49e-05	0.000509789	2.79011	up-regulated
LGI3	-0.744239	7.71471	-4.44556	1.52e-05	0.000519292	2.77184	down-regulated
AC011840.1	-0.923221	9.31598	-4.44221	1.55e-05	0.000526014	2.75879	down-regulated
CNGA1	-0.642366	6.4835	-4.43305	1.61e-05	0.000542674	2.72307	down-regulated
STXBP6	0.736402	7.98049	4.43286	1.61e-05	0.000542674	2.72231	up-regulated
TMC5	-1.24454	7.0185	-4.43223	1.61e-05	0.000543039	2.71985	down-regulated
RASSF2	0.606918	10.0492	4.43006	1.63e-05	0.000547186	2.71142	up-regulated
VCAN	0.713711	9.70478	4.42465	1.66e-05	0.000555744	2.69036	up-regulated
VCAN-AS1	0.713711	9.70478	4.42465	1.66e-05	0.000555744	2.69036	up-regulated
LIPK	-1.13962	6.66061	-4.42307	1.67e-05	0.000557087	2.68422	down-regulated
AC132812.1	-0.609464	8.58215	-4.42073	1.69e-05	0.000559484	2.67513	down-regulated
KPNA2P3	-0.609464	8.58215	-4.42073	1.69e-05	0.000559484	2.67513	down-regulated
AC245187.2	-0.592013	10.1606	-4.42045	1.69e-05	0.000559484	2.67404	down-regulated
AC005392.3	-0.970181	9.96781	-4.41568	1.73e-05	0.000567537	2.6555	down-regulated
IPPKP1	-0.613096	10.0404	-4.41414	1.74e-05	0.000569941	2.6495	down-regulated
SCOC-AS1	0.826159	4.74232	4.41081	1.76e-05	0.000576634	2.63658	up-regulated
ADAMTS16	0.796266	7.6035	4.40702	1.79e-05	0.000584528	2.62187	up-regulated
LRFN5	0.838108	7.09491	4.40245	1.83e-05	0.000592493	2.60417	up-regulated
SLC9A3-AS1	-0.762698	8.46505	-4.4012	1.83e-05	0.000594288	2.59931	down-regulated
KCNG2	-0.69324	8.44939	-4.39526	1.88e-05	0.000607517	2.57632	down-regulated
SNTB1	0.593004	7.09747	4.3894	1.93e-05	0.000620092	2.55368	up-regulated
MRAS	0.687873	9.96206	4.38489	1.96e-05	0.000631128	2.53626	up-regulated
RGS16	0.590699	11.8762	4.37648	2.03e-05	0.000651317	2.50379	up-regulated
AL354811.1	0.630733	8.55812	4.37353	2.06e-05	0.000658007	2.49244	up-regulated
ARHGEF37	-0.743082	10.0604	-4.37265	2.07e-05	0.00065899	2.48904	down-regulated
AC009139.1	1.28184	6.93775	4.37035	2.09e-05	0.000662458	2.48017	up-regulated
CEACAM7	-0.938931	10.5452	-4.36712	2.11e-05	0.000669943	2.46773	down-regulated
OGN	1.07653	8.91457	4.36585	2.12e-05	0.00067274	2.46286	up-regulated
FETUB	-1.36458	8.68687	-4.36279	2.15e-05	0.00067753	2.45106	down-regulated
TMPRSS13	-0.782953	8.53657	-4.3627	2.15e-05	0.00067753	2.45072	down-regulated
RHOJ	0.589144	10.5719	4.3626	2.15e-05	0.00067753	2.45035	up-regulated
TCN1	-1.5313	8.11499	-4.36259	2.15e-05	0.00067753	2.45032	down-regulated
EPHX3	-0.602385	13.3584	-4.35788	2.2e-05	0.000689413	2.43218	down-regulated
LINC01686	0.883839	7.52329	4.35681	2.21e-05	0.000691733	2.42807	up-regulated
PMEPA1	0.622893	11.8162	4.3541	2.23e-05	0.000698759	2.41769	up-regulated
AC079298.3	1.12838	7.343	4.35254	2.25e-05	0.00070182	2.41166	up-regulated
KRT9	-0.736351	9.44052	-4.3514	2.26e-05	0.000703	2.40732	down-regulated
RUNDC3A	-0.660871	8.8085	-4.34914	2.28e-05	0.000708733	2.39863	down-regulated
PLA2G3	-1.24261	7.33243	-4.34715	2.3e-05	0.00071234	2.39099	down-regulated
CDC42BPG	-0.596431	8.56332	-4.34497	2.32e-05	0.000716512	2.38264	down-regulated
TM7SF2	-0.700038	10.0329	-4.33958	2.37e-05	0.000731848	2.36199	down-regulated
VSIG4	0.838077	12.1057	4.33674	2.4e-05	0.000739695	2.35111	up-regulated
KRT16P6	-0.690106	12.9859	-4.33639	2.4e-05	0.000739973	2.34979	down-regulated
CXCL17	-0.932449	10.6328	-4.33567	2.41e-05	0.000740547	2.34703	down-regulated
CELP	-0.619596	10.1617	-4.33547	2.41e-05	0.000740547	2.34624	down-regulated
CBR3	-0.627649	10.4576	-4.33545	2.41e-05	0.000740547	2.34617	down-regulated
STYK1	-0.680862	10.2595	-4.33162	2.45e-05	0.000750763	2.33151	down-regulated
C16orf89	-0.613584	12.7653	-4.33067	2.46e-05	0.000752921	2.32788	down-regulated
KRTAP20-3	-1.27699	10.5128	-4.32744	2.49e-05	0.000759852	2.31553	down-regulated
SPEF2	0.706998	8.29393	4.3237	2.53e-05	0.000768434	2.30127	up-regulated
DEFB109A	0.601568	8.2535	4.32089	2.56e-05	0.000774185	2.29054	up-regulated
CFHR4	-0.887234	7.46845	-4.31914	2.58e-05	0.000777814	2.28383	down-regulated
PPP2R2C	-1.06775	10.8435	-4.31808	2.59e-05	0.000780004	2.27979	down-regulated
SUSD4	-0.779564	10.14	-4.31185	2.65e-05	0.000792402	2.25607	down-regulated
EREG	-0.925709	10.4945	-4.3114	2.66e-05	0.000792402	2.25433	down-regulated
IL36A	-0.723763	10.8158	-4.29571	2.84e-05	0.000836756	2.19465	down-regulated
AL359504.2	0.789242	6.07134	4.29553	2.84e-05	0.000836756	2.19399	up-regulated
DSC1	-1.62421	7.81118	-4.29241	2.87e-05	0.000843837	2.18211	down-regulated
DSCAS	-1.62421	7.81118	-4.29241	2.87e-05	0.000843837	2.18211	down-regulated
PRR9	-1.69477	6.85409	-4.28678	2.94e-05	0.000860378	2.16077	down-regulated
DCLK1	0.621639	7.17785	4.28068	3.02e-05	0.00087946	2.13765	up-regulated
IL18	-0.607086	12.5014	-4.28034	3.02e-05	0.000879831	2.13635	down-regulated
SCNN1A	-0.999063	11.4369	-4.27982	3.03e-05	0.000880834	2.13438	down-regulated
AC093591.2	-0.641711	10.6962	-4.2757	3.08e-05	0.000892752	2.1188	down-regulated
CT69	-1.14529	7.39846	-4.27556	3.08e-05	0.000892752	2.11826	down-regulated
LINC01010	-1.14529	7.39846	-4.27556	3.08e-05	0.000892752	2.11826	down-regulated
DDIT4L	0.889837	7.10506	4.27487	3.09e-05	0.000894377	2.11566	up-regulated
PCDHAC2	0.921486	6.38926	4.26641	3.2e-05	0.000921254	2.08365	up-regulated
AC016705.2	0.741426	7.29855	4.26483	3.22e-05	0.000925608	2.07771	up-regulated
TNFSF4	1.01497	8.07658	4.26477	3.22e-05	0.000925608	2.07747	up-regulated
BLID	0.778652	4.80072	4.26427	3.22e-05	0.000926603	2.07557	up-regulated
SDR16C5	-1.15944	9.07335	-4.26304	3.24e-05	0.000930323	2.07095	down-regulated
HTR2A	0.649847	5.64018	4.2579	3.31e-05	0.000947247	2.05152	up-regulated
RAB38	-0.784831	12.7477	-4.25066	3.41e-05	0.000968015	2.02425	down-regulated
CYP2U1	0.68344	9.3625	4.25014	3.41e-05	0.000969123	2.0223	up-regulated
ST6GALNAC3	0.607694	7.99958	4.24955	3.42e-05	0.000970514	2.02008	up-regulated
PLA2G2A	1.31517	8.7685	4.2452	3.48e-05	0.00098412	2.00369	up-regulated
MAP1A	0.662748	9.97568	4.24303	3.51e-05	0.000990855	1.99552	up-regulated
CDHR1	-0.894021	8.35957	-4.24186	3.53e-05	0.000994584	1.99115	down-regulated
SERPINB7	-0.947058	10.7784	-4.23867	3.58e-05	0.00100562	1.97915	down-regulated
ABCC9	0.961411	8.55292	4.23404	3.64e-05	0.00101886	1.96175	up-regulated
SH3RF2	-0.586472	12.8285	-4.22978	3.71e-05	0.00103169	1.94578	down-regulated
MMP27	-0.84349	4.91897	-4.22783	3.74e-05	0.0010379	1.93847	down-regulated
ADAMTS18	1.05216	6.12504	4.22757	3.74e-05	0.00103798	1.93747	up-regulated
AKR1B10	-1.18368	13.4497	-4.22625	3.76e-05	0.00104164	1.93253	down-regulated
PCDHAC1	0.713963	5.48009	4.22446	3.79e-05	0.00104627	1.92582	up-regulated
TENT5B	-0.634959	10.4242	-4.22031	3.85e-05	0.00105733	1.91026	down-regulated
SHOC1	-0.631925	8.04713	-4.21823	3.88e-05	0.00106401	1.90248	down-regulated
C14orf132	0.729295	9.40326	4.20281	4.13e-05	0.00112082	1.84487	up-regulated
SLITRK3	0.975259	7.11643	4.20235	4.14e-05	0.00112186	1.84316	up-regulated
TRIM7	-0.728683	10.8073	-4.19548	4.26e-05	0.00115018	1.81751	down-regulated
PI16	0.951037	9.0176	4.19436	4.28e-05	0.00115327	1.81334	up-regulated
TRPM4	-0.641349	9.30477	-4.18934	4.36e-05	0.00117355	1.79465	down-regulated
AC027237.3	-0.879647	9.21361	-4.1826	4.48e-05	0.00119994	1.76959	down-regulated
DAPP1	-0.621692	11.4336	-4.18244	4.49e-05	0.00119994	1.76901	down-regulated
MXRA5	0.813462	12.4161	4.17751	4.58e-05	0.00122061	1.75068	up-regulated
FGFBP1	-0.947692	13.7726	-4.17567	4.61e-05	0.00122854	1.74384	down-regulated
SOX15	-0.637168	12.6884	-4.17503	4.62e-05	0.00123056	1.74149	down-regulated
AC108477.2	-1.54675	7.1905	-4.16864	4.74e-05	0.00124899	1.71778	down-regulated
AL589743.1	0.880623	6.21224	4.16368	4.84e-05	0.00127063	1.6994	up-regulated
CST6	-0.966986	12.0464	-4.1608	4.89e-05	0.00128304	1.68875	down-regulated
CNN1	0.684887	12.5868	4.15881	4.93e-05	0.00129104	1.68136	up-regulated
BX284668.3	0.60069	8.54534	4.15775	4.95e-05	0.00129536	1.67744	up-regulated
KRT23	-1.05061	11.189	-4.1555	5e-05	0.00130242	1.66914	down-regulated
CFAP251	-0.878295	11.9912	-4.15339	5.04e-05	0.00131228	1.66134	down-regulated
MASP1	-0.711074	6.51653	-4.14948	5.12e-05	0.00132944	1.64687	down-regulated
AREG	-1.02581	12.2768	-4.14648	5.18e-05	0.00134423	1.63582	down-regulated
LINC00500	0.712974	4.45079	4.14426	5.23e-05	0.00135383	1.62761	up-regulated
GSDMA	-0.817634	9.81054	-4.14001	5.32e-05	0.001371	1.61193	down-regulated
TTC9	-0.907337	8.53037	-4.14	5.32e-05	0.001371	1.6119	down-regulated
KLK6	-0.647416	9.90952	-4.13485	5.43e-05	0.00139575	1.59292	down-regulated
CLCA2	-0.834554	13.8441	-4.13324	5.46e-05	0.00140223	1.58703	down-regulated
CAPN14	-0.786868	8.90711	-4.12822	5.57e-05	0.00141821	1.56855	down-regulated
MORN5	0.779098	4.62841	4.12679	5.6e-05	0.00142282	1.5633	up-regulated
SFRP4	0.654486	10.7411	4.12383	5.67e-05	0.00143575	1.55241	up-regulated
FOXF1	0.587498	10.9069	4.12027	5.75e-05	0.00145245	1.53933	up-regulated
CLDN7	-0.830914	11.8457	-4.11851	5.79e-05	0.00146141	1.53286	down-regulated
C11orf91	-0.586138	9.37975	-4.11751	5.81e-05	0.00146595	1.5292	down-regulated
SPINK6	-1.58217	8.25226	-4.11713	5.82e-05	0.00146692	1.5278	down-regulated
METRNL	-0.621383	13.4098	-4.1158	5.85e-05	0.00147099	1.52293	down-regulated
DOK5	0.861088	6.93811	4.11557	5.86e-05	0.00147101	1.52208	up-regulated
OR52H1	-0.704912	6.61222	-4.10814	6.03e-05	0.00150095	1.49485	down-regulated
ADAM22	0.957526	6.04188	4.10695	6.06e-05	0.00150491	1.49049	up-regulated
BNC1	-0.889629	12.4124	-4.10684	6.06e-05	0.00150491	1.49008	down-regulated
RIMS1	0.729652	4.7149	4.10171	6.19e-05	0.00153192	1.4713	up-regulated
GABRA5	1.10128	5.49618	4.09952	6.24e-05	0.00154237	1.46329	up-regulated
SLC52A3	-0.847679	8.84262	-4.09471	6.36e-05	0.00156441	1.44572	down-regulated
CHMP4C	-0.584974	11.6055	-4.08636	6.57e-05	0.00160088	1.41524	down-regulated
LRATD2	-0.71346	10.2273	-4.08474	6.62e-05	0.0016053	1.40935	down-regulated
CYP2C8	-0.602839	6.76763	-4.0835	6.65e-05	0.00160841	1.40484	down-regulated
LPAR5	-0.601347	11.4307	-4.08118	6.71e-05	0.00161704	1.39636	down-regulated
C8orf88	0.665741	6.04882	4.07625	6.84e-05	0.00164078	1.37843	up-regulated
NECAB1	0.665741	6.04882	4.07625	6.84e-05	0.00164078	1.37843	up-regulated
LINC02541	-0.659501	9.61584	-4.07597	6.85e-05	0.00164078	1.3774	down-regulated
HMCN1	0.750602	10.4656	4.0731	6.93e-05	0.00165538	1.36697	up-regulated
CGN	-0.68214	10.9535	-4.07256	6.94e-05	0.00165759	1.36499	down-regulated
HAL	-1.09439	5.2145	-4.0686	7.05e-05	0.00167412	1.35062	down-regulated
ZNF667-AS1	0.716231	9.17502	4.06501	7.15e-05	0.00169387	1.33755	up-regulated
CDO1	0.590023	6.9789	4.06042	7.28e-05	0.00171916	1.32091	up-regulated
REEP2	0.761109	8.80376	4.05624	7.4e-05	0.00174065	1.30575	up-regulated
AL139393.1	-0.599479	5.6515	-4.05553	7.42e-05	0.0017438	1.30316	down-regulated
HSD11B2	-0.62117	9.59687	-4.05537	7.43e-05	0.0017438	1.30261	down-regulated
BCO1	-0.600557	7.03315	-4.05019	7.58e-05	0.00177235	1.28385	down-regulated
IL23A	-0.762305	9.22947	-4.04648	7.69e-05	0.00178864	1.2704	down-regulated
CEACAM1	-0.669398	12.7448	-4.04618	7.7e-05	0.00178934	1.26931	down-regulated
AKR1B15	-1.09051	13.6007	-4.04562	7.72e-05	0.00178984	1.26732	down-regulated
LINC02487	-0.590587	7.41442	-4.04393	7.77e-05	0.0017995	1.26119	down-regulated
FMO9P	-0.618636	7.77721	-4.02389	8.4e-05	0.00192042	1.18891	down-regulated
GSC	0.719807	8.64783	4.02198	8.46e-05	0.00193071	1.18203	up-regulated
CDH19	0.946556	7.23614	4.02134	8.48e-05	0.00193217	1.17972	up-regulated
FTLP10	-0.699465	8.70443	-4.01986	8.53e-05	0.0019376	1.17438	down-regulated
AC006372.2	-0.595826	5.61619	-4.01983	8.53e-05	0.0019376	1.17429	down-regulated
FNDC1	0.837803	12.5176	4.01616	8.66e-05	0.00196247	1.1611	up-regulated
ZC3H12A	-0.610609	12.8711	-4.01353	8.74e-05	0.00197966	1.15163	down-regulated
ST6GAL2	0.864527	8.70038	4.00632	8.99e-05	0.00202049	1.12576	up-regulated
HSD17B1	-0.635205	12.123	-4.00531	9.03e-05	0.00202388	1.12211	down-regulated
ASPN	0.657056	12.4434	4.00409	9.07e-05	0.00203194	1.11775	up-regulated
AC022858.1	0.865961	7.34979	4.00241	9.13e-05	0.00203601	1.11172	up-regulated
GP9	-0.846701	12.454	-4.00077	9.19e-05	0.00204742	1.10587	down-regulated
AL118508.1	-1.10423	8.99869	-3.99536	9.38e-05	0.00208454	1.08646	down-regulated
FAM43A	-0.608949	11.1905	-3.98873	9.63e-05	0.0021277	1.06277	down-regulated
RANBP3L	0.89292	5.36322	3.98344	9.83e-05	0.00216691	1.04386	up-regulated
GPRC5D	-0.645157	9.28561	-3.97758	0.000100529	0.00221062	1.02295	down-regulated
CFI	0.663665	11.0052	3.97365	0.000102066	0.00223676	1.00895	up-regulated
DEFB1	-0.932628	12.9623	-3.97132	0.000102986	0.00225255	1.00067	down-regulated
G2E3-AS1	-0.663846	9.24424	-3.96151	0.000106961	0.00232552	0.965741	down-regulated
EPYC	1.55944	7.46629	3.95735	0.000108686	0.00235266	0.95099	up-regulated
EPGN	-0.965452	9.40694	-3.95577	0.000109349	0.00236357	0.945378	down-regulated
EDN2	-0.910624	9.22416	-3.95211	0.000110899	0.00239359	0.932396	down-regulated
TGFB3	0.59601	11.0631	3.93996	0.0001162	0.00249167	0.889348	up-regulated
LINC02136	-0.66508	11.1607	-3.93668	0.00011767	0.00250821	0.877767	down-regulated
HSD17B2	-0.920376	9.1185	-3.93656	0.000117727	0.00250821	0.877321	down-regulated
AC092142.1	-0.920376	9.1185	-3.93656	0.000117727	0.00250821	0.87732	down-regulated
NMRAL2P	-1.15968	10.3871	-3.93654	0.000117734	0.00250821	0.877267	down-regulated
KRT42P	-0.638401	6.70044	-3.92618	0.0001225	0.00258559	0.840692	down-regulated
U62317.1	-0.596736	11.4558	-3.92077	0.000125064	0.00262475	0.821605	down-regulated
U62317.4	-0.596736	11.4558	-3.92077	0.000125064	0.00262475	0.821605	down-regulated
GPR87	-0.730719	12.7471	-3.91815	0.000126322	0.00264031	0.81238	down-regulated
AC078816.1	-0.730719	12.7471	-3.91815	0.000126323	0.00264031	0.812376	down-regulated
LINC01527	-0.800165	8.25903	-3.91799	0.000126398	0.00264031	0.811826	down-regulated
KCNK6	-0.729994	10.9016	-3.91233	0.000129164	0.00268666	0.791884	down-regulated
TYRP1	1.03957	7.93721	3.912	0.000129324	0.00268666	0.790746	up-regulated
NKILA	0.657517	9.57638	3.89847	0.000136173	0.00279845	0.743215	up-regulated
ENPP2	0.646422	10.8995	3.8976	0.000136625	0.0027994	0.740165	up-regulated
ASPA	0.64786	7.13808	3.89747	0.000136692	0.0027994	0.739714	up-regulated
AC068020.1	0.744443	8.94146	3.89534	0.000137806	0.00281637	0.732243	up-regulated
AC130352.1	0.744443	8.94146	3.89534	0.000137806	0.00281637	0.732243	up-regulated
BAAT	0.642849	5.93575	3.89471	0.000138133	0.00281684	0.730057	up-regulated
AL359893.1	0.642849	5.93575	3.89471	0.000138133	0.00281684	0.730057	up-regulated
AC112236.3	-0.59465	7.12844	-3.89418	0.000138412	0.00281905	0.728198	down-regulated
DNASE1L3	-0.986293	9.33424	-3.89285	0.000139116	0.00282754	0.72353	down-regulated
ARFIP2	-0.709946	11.0954	-3.88875	0.0001413	0.00286213	0.709185	down-regulated
FAM90A11P	0.837871	8.70042	3.88608	0.00014274	0.00287949	0.699851	up-regulated
B4GALNT3	-0.628657	9.41871	-3.8842	0.000143764	0.00289424	0.693269	down-regulated
CD200	0.637168	7.55359	3.87643	0.000148065	0.0029627	0.66614	up-regulated
AC011595.2	0.652271	4.33164	3.8703	0.000151547	0.00301583	0.644746	up-regulated
AC092546.1	-0.759761	8.87785	-3.86285	0.00015588	0.00308781	0.618806	down-regulated
CRISPLD2	0.585831	10.7474	3.85716	0.000159266	0.00314646	0.599038	up-regulated
SLN	0.885212	5.80196	3.85263	0.000162017	0.00319229	0.583289	up-regulated
AC087203.3	0.789148	9.07826	3.83359	0.000174065	0.00338468	0.517326	up-regulated
AL356134.1	-1.10032	8.49769	-3.83169	0.000175313	0.00340447	0.510761	down-regulated
AC022034.4	0.843815	8.58096	3.83119	0.000175638	0.00340631	0.509058	up-regulated
LINC00603	0.800574	5.90905	3.82826	0.000177586	0.00343735	0.498918	up-regulated
VCAM1	0.837135	11.4606	3.82321	0.000180982	0.00348487	0.481508	up-regulated
RNF183	-1.02109	6.6391	-3.82091	0.000182551	0.00349466	0.47357	down-regulated
FIBIN	0.894631	8.71653	3.819	0.000183863	0.00351522	0.466991	up-regulated
ARG1	-0.670831	8.16263	-3.81813	0.000184469	0.00352453	0.463969	down-regulated
AC130307.1	0.707589	4.42764	3.81303	0.000188023	0.00357401	0.44643	up-regulated
TSKS	-0.630345	8.96217	-3.81169	0.00018897	0.00358741	0.441814	down-regulated
AP001636.3	0.606662	7.21776	3.80764	0.000191856	0.00363056	0.427891	up-regulated
STK33	0.787063	8.53424	3.80701	0.00019231	0.00363219	0.425719	up-regulated
CHST2	-0.777382	11.7	-3.80481	0.0001939	0.00365757	0.418152	down-regulated
SFRP2	0.709207	13.9105	3.80458	0.000194065	0.0036581	0.417374	up-regulated
MPZL3	-0.808846	9.52669	-3.8036	0.000194779	0.00366194	0.413999	down-regulated
CEACAM6	-0.882981	11.2513	-3.8033	0.000194994	0.00366194	0.412983	down-regulated
AC243967.2	-0.88298	11.2513	-3.8033	0.000194997	0.00366194	0.41297	down-regulated
FLG	-0.718639	11.336	-3.80294	0.000195258	0.0036622	0.411741	down-regulated
AXL	0.709877	11.6039	3.79978	0.000197575	0.0036963	0.400905	up-regulated
AP003071.2	0.80731	7.81884	3.79487	0.000201234	0.00375137	0.384053	up-regulated
AP001599.1	0.676044	10.023	3.7943	0.00020166	0.00375137	0.382108	up-regulated
AGTR1	0.749348	6.75505	3.788	0.000206453	0.00381186	0.360537	up-regulated
AC034206.1	-0.700251	15.1356	-3.78655	0.000207576	0.00382195	0.355559	down-regulated
CXCL14	-0.700251	15.1356	-3.78655	0.000207577	0.00382195	0.355553	down-regulated
DSG4	-1.07952	5.69853	-3.77733	0.000214826	0.00392246	0.32404	down-regulated
RFPL4AL1	0.585206	6.0747	3.77706	0.000215038	0.00392265	0.323132	up-regulated
F13A1	0.882282	11.1344	3.77239	0.000218807	0.00397312	0.307184	up-regulated
AL357033.1	-0.714325	5.13471	-3.77024	0.000220562	0.00400007	0.299853	down-regulated
IL36B	-0.871886	8.65181	-3.76934	0.000221296	0.00401095	0.2968	down-regulated
PRELP	0.802171	7.19379	3.76108	0.000228184	0.00410794	0.268675	up-regulated
LINC00993	-0.772755	6.64696	-3.76093	0.000228311	0.00410794	0.268163	down-regulated
PSD	0.68669	5.59433	3.75581	0.000232679	0.00416377	0.250777	up-regulated
TMPRSS2	-0.794511	9.11012	-3.75411	0.000234153	0.00418598	0.244982	down-regulated
LINC01206	-0.722584	7.1724	-3.75401	0.000234238	0.00418598	0.244649	down-regulated
AL512624.2	0.998954	6.48395	3.75298	0.00023513	0.00419496	0.241164	up-regulated
POTEH-AS1	0.998954	6.48395	3.75298	0.00023513	0.00419496	0.241164	up-regulated
AC072028.1	-0.706353	9.38482	-3.75271	0.00023537	0.00419673	0.240225	down-regulated
PADI1	-0.804003	9.30492	-3.75133	0.000236571	0.00420801	0.235558	down-regulated
TMEM231	0.625988	6.89964	3.74582	0.00024144	0.00426645	0.21687	up-regulated
TMEM231P1	0.625988	6.89964	3.74582	0.00024144	0.00426645	0.21687	up-regulated
AP000926.2	0.600404	11.6259	3.74513	0.000242062	0.00426981	0.214509	up-regulated
CLMP	0.600404	11.6259	3.74513	0.000242062	0.00426981	0.214509	up-regulated
BEND5	0.861884	9.09436	3.74378	0.000243272	0.00428604	0.209937	up-regulated
ATP12A	-0.615369	9.65221	-3.73917	0.000247445	0.00433675	0.194341	down-regulated
CORO2B	0.644994	7.32599	3.73915	0.000247467	0.00433675	0.194257	up-regulated
HGF	0.644262	7.59094	3.73319	0.000252962	0.00441737	0.17412	up-regulated
CASQ2	0.912374	5.48493	3.70755	0.000277973	0.00475328	0.0877039	up-regulated
ACPP	-0.601068	10.3836	-3.70356	0.000282065	0.00480385	0.0743154	down-regulated
TMEM238L	-0.942186	6.45614	-3.68749	0.000299152	0.00502143	0.0204443	down-regulated
AL596442.1	-0.67897	5.46704	-3.6874	0.000299246	0.00502143	0.0201589	down-regulated
FA2H	-0.85667	9.10083	-3.67813	0.000309541	0.00513816	-0.0108111	down-regulated
DEFB103A	-0.676397	9.64487	-3.67608	0.00031187	0.00516021	-0.0176713	down-regulated
DEFB103B	-0.676397	9.64487	-3.67608	0.00031187	0.00516021	-0.0176713	down-regulated
IL2RA	0.618728	9.87878	3.67572	0.000312272	0.00516399	-0.0188511	up-regulated
NPTX2	1.0981	8.51272	3.67527	0.00031279	0.00516968	-0.0203697	up-regulated
KCNA10	0.737912	6.08338	3.67308	0.000315295	0.00519659	-0.027671	up-regulated
BLNK	-0.634648	10.794	-3.67152	0.000317091	0.00521989	-0.0328694	down-regulated
TM4SF19-TCTEX1D2	-0.88651	11.067	-3.66521	0.00032445	0.00531202	-0.0538661	down-regulated
HSPB6	0.792118	8.34716	3.66337	0.000326633	0.00533304	-0.060003	up-regulated
AC002398.2	0.792118	8.34716	3.66337	0.000326634	0.00533304	-0.0600042	up-regulated
LRRC17	0.899258	10.5194	3.66292	0.000327165	0.00533876	-0.0614904	up-regulated
IL1A	-1.11704	10.7472	-3.66175	0.000328559	0.00535563	-0.0653832	down-regulated
TRIML1	-0.821499	4.34542	-3.66082	0.000329669	0.0053678	-0.0684672	down-regulated
DPY19L2	0.744	6.97585	3.65222	0.00034012	0.0055017	-0.0970205	up-regulated
CALB2	-1.00011	9.89777	-3.65088	0.000341781	0.00552399	-0.101477	down-regulated
PCP4	0.780824	10.6676	3.65074	0.000341952	0.00552399	-0.101934	up-regulated
VSNL1	-0.621736	12.3934	-3.64881	0.000344355	0.00555504	-0.108339	down-regulated
ARHGAP20	0.600388	7.2682	3.63047	0.00036797	0.00588436	-0.168991	up-regulated
AP005900.1	0.628724	8.12205	3.62818	0.000371025	0.005924	-0.176549	up-regulated
SBSPON	0.643161	8.25795	3.62749	0.000371947	0.00593287	-0.178818	up-regulated
NELL2	-0.94196	12.264	-3.62747	0.00037198	0.00593287	-0.1789	down-regulated
AC133785.1	-0.794346	6.78048	-3.62567	0.000374392	0.00595855	-0.184806	down-regulated
KIF5A	0.597799	6.94905	3.62567	0.000374395	0.00595855	-0.184815	up-regulated
ONECUT1	-0.61116	10.2651	-3.62411	0.000376513	0.00597941	-0.18997	down-regulated
KCNK10	-0.976679	6.65021	-3.62238	0.000378865	0.00601355	-0.195663	down-regulated
KRT34	-1.01863	7.5916	-3.62017	0.00038189	0.00605507	-0.20293	down-regulated
GAS2L1P2	-0.60665	9.69734	-3.61745	0.000385656	0.00610576	-0.211899	down-regulated
KCNMB4	0.63268	8.72352	3.60971	0.000396547	0.00622749	-0.237343	up-regulated
AL449983.1	0.588693	4.80506	3.60632	0.000401395	0.00628364	-0.248443	up-regulated
AC012417.1	-1.30404	6.33285	-3.605	0.000403304	0.00629689	-0.252778	down-regulated
FAM124A	0.630623	7.28567	3.60425	0.000404402	0.00631072	-0.255262	up-regulated
CLDN11	0.786497	9.17547	3.59836	0.000413027	0.00641155	-0.274537	up-regulated
CCNO	-0.827334	7.67586	-3.59171	0.000422993	0.00652524	-0.296311	down-regulated
UPP1	-0.649564	12.4855	-3.59082	0.000424337	0.00653237	-0.299206	down-regulated
USP43	-0.721403	8.0237	-3.58971	0.000426029	0.00653978	-0.302839	down-regulated
PEG10	1.18806	8.99167	3.5836	0.000435447	0.00666186	-0.322801	up-regulated
AC117469.1	-0.724368	6.84134	-3.58016	0.00044083	0.0067276	-0.334016	down-regulated
AC022784.6	-0.590102	12.738	-3.57841	0.000443599	0.00675262	-0.339733	down-regulated
FAM83B	-0.659339	12.7673	-3.57837	0.000443658	0.00675262	-0.339853	down-regulated
GPX2	-0.730934	14.4017	-3.57766	0.000444782	0.00676278	-0.342162	down-regulated
HERC6	-0.593942	10.397	-3.57682	0.000446117	0.00677266	-0.344898	down-regulated
PTPRZ1	-0.816289	12.3558	-3.57503	0.000448988	0.0068023	-0.350752	down-regulated
LEP	-0.80693	7.40456	-3.57397	0.000450681	0.00682446	-0.354187	down-regulated
AC012213.2	0.72703	5.84238	3.57076	0.000455875	0.00687152	-0.364645	up-regulated
ALOX15B	-0.592698	11.2001	-3.56586	0.000463896	0.00696055	-0.380557	down-regulated
RGS9BP	-0.813476	6.05584	-3.56424	0.000466579	0.00698667	-0.385821	down-regulated
KCNA1	0.606343	4.20245	3.56254	0.000469421	0.00702212	-0.39136	up-regulated
AADACL2	-1.12631	6.56843	-3.55835	0.000476466	0.00710599	-0.404948	down-regulated
DEFB109C	0.622319	7.82789	3.55592	0.000480605	0.00714972	-0.412837	up-regulated
AP003122.1	0.696761	5.91179	3.5541	0.000483724	0.0071853	-0.418737	up-regulated
AP004607.5	0.696761	5.91179	3.5541	0.000483724	0.0071853	-0.418737	up-regulated
EDA2R	0.608052	9.08701	3.5463	0.000497307	0.00732101	-0.44399	up-regulated
CYP2C19	-0.817936	5.93679	-3.54505	0.000499515	0.00734258	-0.44803	down-regulated
GAS1	0.765095	12.2055	3.54363	0.000502037	0.00736899	-0.45262	up-regulated
LINC01596	0.682623	7.14887	3.54091	0.000506899	0.00740178	-0.461408	up-regulated
B4GALT6	0.614272	8.00641	3.5368	0.000514331	0.00749344	-0.474676	up-regulated
SLC14A1	0.654425	6.93406	3.53049	0.000525931	0.00763243	-0.495003	up-regulated
PTGER2	0.758038	8.47459	3.52466	0.000536886	0.00777239	-0.51379	up-regulated
PLCB4	0.686245	7.28877	3.52276	0.000540496	0.0078132	-0.519895	up-regulated
PCDH18	0.868897	9.29027	3.52041	0.000545	0.00786296	-0.527455	up-regulated
PDGFC	0.601514	11.5732	3.51419	0.000557068	0.00799439	-0.547406	up-regulated
BVES	0.615696	8.58903	3.514	0.000557445	0.00799439	-0.548023	up-regulated
P2RY12	0.635798	6.70845	3.5118	0.000561787	0.00803863	-0.55509	up-regulated
GASK1B	0.599447	11.4315	3.50395	0.000577517	0.00822219	-0.580238	up-regulated
PLIN5	-0.639967	6.7308	-3.5005	0.000584562	0.00830835	-0.591277	down-regulated
SLC26A9	-0.670023	7.84063	-3.4904	0.000605635	0.00855045	-0.623515	down-regulated
FOXC2	0.872673	6.44658	3.48898	0.00060866	0.00857681	-0.628049	up-regulated
GPR160	-0.629623	9.75802	-3.48853	0.000609613	0.00858469	-0.629473	down-regulated
NME5	0.69314	6.95312	3.4865	0.000613968	0.00863109	-0.635951	up-regulated
HBEGF	-0.786896	9.38558	-3.48402	0.000619316	0.00869389	-0.643843	down-regulated
PAX3	0.719421	7.10786	3.48171	0.00062435	0.00874798	-0.651209	up-regulated
OR5H15	0.601726	4.05822	3.4775	0.000633615	0.00885296	-0.664611	up-regulated
ZIC4	0.750364	4.78546	3.47707	0.000634569	0.00885662	-0.66598	up-regulated
CECR7	0.646244	7.37708	3.46863	0.000653539	0.00906694	-0.692773	up-regulated
NFE4	0.686118	7.64616	3.46363	0.000665023	0.00918327	-0.708614	up-regulated
SEMA3E	0.77511	4.86709	3.46117	0.000670764	0.00923671	-0.716429	up-regulated
AC079145.1	0.719269	7.57841	3.45848	0.000677073	0.00930631	-0.724942	up-regulated
MATN3	0.719269	7.57841	3.45848	0.000677074	0.00930631	-0.724942	up-regulated
ANXA8L1	-0.631252	13.722	-3.45121	0.000694393	0.00947309	-0.747903	down-regulated
TNFSF9	-0.723232	10.9127	-3.4441	0.000711758	0.00963116	-0.77035	down-regulated
GALNT4	-0.635791	8.31995	-3.43953	0.000723122	0.00975375	-0.784743	down-regulated
POC1B-GALNT4	-0.635791	8.31995	-3.43953	0.000723122	0.00975375	-0.784743	down-regulated
GLT1D1	0.605215	7.22379	3.43476	0.000735182	0.00988493	-0.79977	up-regulated
AC106729.1	-0.689953	7.09956	-3.43231	0.000741444	0.00995431	-0.807474	down-regulated
PPP1R9A	0.860937	6.84335	3.43218	0.000741771	0.00995431	-0.807874	up-regulated
F3	-0.622161	12.4191	-3.43039	0.00074639	0.00999933	-0.813513	down-regulated
MS4A6A	0.621205	12.3022	3.41583	0.000784882	0.0104208	-0.859174	up-regulated
CASP14	-0.944427	10.6838	-3.41097	0.000798136	0.0105364	-0.874375	down-regulated
F2RL2	0.677846	10.9746	3.40641	0.000810755	0.0106545	-0.888612	up-regulated
AADAC	-1.05872	6.96618	-3.40512	0.00081436	0.0106877	-0.892638	down-regulated
OMD	0.701152	10.0466	3.40362	0.000818571	0.0107334	-0.897318	up-regulated
PRPH2	0.614671	7.95526	3.39618	0.000839763	0.0109025	-0.920508	up-regulated
AC006116.11	0.634633	5.90236	3.39353	0.00084743	0.0109615	-0.928753	up-regulated
LINC02871	0.585139	5.21817	3.39221	0.000851291	0.0110018	-0.932876	up-regulated
WNT7B	-0.674635	10.4412	-3.39057	0.0008561	0.0110447	-0.937986	down-regulated
UBL4B	-0.622811	10.9567	-3.38979	0.000858373	0.0110644	-0.94039	down-regulated
LAMP3	-0.651205	11.8967	-3.38843	0.000862389	0.0111017	-0.944623	down-regulated
AL157829.1	-0.700958	8.2308	-3.3879	0.000863965	0.0111025	-0.94628	down-regulated
AL139327.2	-0.87347	6.66747	-3.38224	0.000880855	0.0112806	-0.963836	down-regulated
MOXD1	0.652169	11.533	3.37669	0.00089776	0.0114438	-0.981071	up-regulated
AP005242.5	0.840211	5.64165	3.36939	0.000920412	0.0116724	-1.00366	up-regulated
LINC00349	0.840211	5.64165	3.36939	0.000920412	0.0116724	-1.00366	up-regulated
MXRA5Y	0.659449	11.422	3.35998	0.000950406	0.011995	-1.03272	up-regulated
GPR85	0.66607	4.76521	3.35196	0.000976705	0.0122363	-1.05744	up-regulated
SCG2	0.735983	8.19898	3.35015	0.000982724	0.0123016	-1.06301	up-regulated
GAP43	0.847703	7.68697	3.35007	0.000983002	0.0123016	-1.06326	up-regulated
LINC02013	0.793645	5.80199	3.34662	0.000994581	0.012397	-1.07387	up-regulated
EPPK1	-0.630818	12.8974	-3.34307	0.00100665	0.012458	-1.08479	down-regulated
AC105460.1	-1.58916	8.03437	-3.33942	0.00101918	0.0125529	-1.09599	down-regulated
AC105460.2	-1.58916	8.03437	-3.33942	0.00101918	0.0125529	-1.09599	down-regulated
KLK14	-0.934307	8.92098	-3.33452	0.00103623	0.0127212	-1.11101	down-regulated
C2CD4A	-0.951591	6.84672	-3.33188	0.00104554	0.0127978	-1.1191	down-regulated
SUSD5	0.618856	7.74936	3.32905	0.00105558	0.0128782	-1.12775	up-regulated
DACT1	0.712997	10.0141	3.32567	0.00106772	0.0129807	-1.1381	up-regulated
C6orf141	-0.740364	10.1126	-3.32515	0.00106961	0.0129958	-1.1397	down-regulated
SULT1C4	0.60277	6.6332	3.32193	0.00108131	0.0131111	-1.14954	up-regulated
AL512347.1	0.722427	5.04876	3.31885	0.00109258	0.0132099	-1.15892	up-regulated
AC004990.1	-0.667273	8.95815	-3.3053	0.00114363	0.0135615	-1.20022	down-regulated
LINC01559	-1.01553	7.80896	-3.30349	0.00115059	0.0136012	-1.2057	down-regulated
CHP2	-0.882963	9.69987	-3.29871	0.00116922	0.0137504	-1.22022	down-regulated
FRZB	0.722451	9.60871	3.297	0.00117597	0.013807	-1.22543	up-regulated
PNLIPRP3	-1.41613	7.89012	-3.28751	0.00121399	0.0141024	-1.25418	down-regulated
AKR1C3	-0.794139	14.3195	-3.28582	0.00122089	0.0141604	-1.2593	down-regulated
ALKAL1	0.72431	5.05864	3.2828	0.00123327	0.0142928	-1.26842	up-regulated
LRRC3B	0.702872	5.12161	3.27903	0.00124895	0.0143979	-1.27983	up-regulated
ADH7	-1.06872	10.9321	-3.27836	0.00125171	0.0144219	-1.28182	down-regulated
AP006587.5	0.837367	7.14553	3.27514	0.00126525	0.0145328	-1.29154	up-regulated
AC109439.2	-0.817413	4.54495	-3.27077	0.00128385	0.0146768	-1.30472	down-regulated
C1QTNF3	0.644121	11.3891	3.26316	0.00131687	0.0149232	-1.32764	up-regulated
AL512310.2	0.762002	5.73925	3.25575	0.00134972	0.0151679	-1.34988	up-regulated
LINC02297	0.762002	5.73925	3.25575	0.00134972	0.0151679	-1.34988	up-regulated
DLX5	-0.732568	11.7124	-3.2545	0.00135536	0.0152197	-1.35365	down-regulated
CTHRC1	0.593619	13.8561	3.24152	0.001415	0.0157167	-1.39249	up-regulated
TM4SF19	-0.896532	11.1429	-3.24116	0.00141669	0.0157237	-1.39357	down-regulated
TM4SF19-AS1	-0.896532	11.1429	-3.24116	0.00141669	0.0157237	-1.39357	down-regulated
NTS	-1.51533	9.85673	-3.24006	0.00142189	0.0157696	-1.39687	down-regulated
AC104457.2	-0.857903	6.02945	-3.22848	0.00147742	0.0161975	-1.43141	down-regulated
TRIM51FP	0.592879	7.3146	3.22823	0.00147862	0.0162046	-1.43214	up-regulated
TRIM51	0.71844	6.17138	3.22763	0.00148158	0.0162131	-1.43394	up-regulated
TRIM51GP	0.71844	6.17138	3.22763	0.00148158	0.0162131	-1.43394	up-regulated
TNFAIP6	0.654122	11.6895	3.22742	0.00148261	0.0162184	-1.43457	up-regulated
AL049712.1	0.753908	5.38747	3.22337	0.00150253	0.01638	-1.4466	up-regulated
EGF	-0.676211	6.88234	-3.21848	0.00152699	0.016533	-1.46115	down-regulated
RNF128	-1.08571	6.46821	-3.21032	0.00156858	0.0168662	-1.48536	down-regulated
AP000290.1	0.884056	5.59495	3.20558	0.00159322	0.0170385	-1.4994	up-regulated
TNNI3	-1.11335	7.09694	-3.19667	0.00164052	0.0174435	-1.52574	down-regulated
AKR1C2	-0.820188	13.8491	-3.19267	0.00166218	0.0176233	-1.53755	down-regulated
AL845472.2	0.715264	8.397	3.18599	0.00169892	0.0179126	-1.55722	up-regulated
TAS2R10	0.589504	7.24103	3.18334	0.00171369	0.0180275	-1.56501	up-regulated
SLC22A18AS	-0.778479	6.95111	-3.18276	0.00171697	0.0180492	-1.56673	down-regulated
IGLVI-70	-0.859729	7.69598	-3.18226	0.00171977	0.0180594	-1.56819	down-regulated
SHISA2	1.07567	9.74907	3.18023	0.00173117	0.0181341	-1.57414	up-regulated
SFRP1	0.873518	10.3114	3.17755	0.00174643	0.0182437	-1.58203	up-regulated
SLC15A2	-0.626309	8.38386	-3.16357	0.00182784	0.0188521	-1.623	down-regulated
AL390726.4	-0.687269	6.4875	-3.16086	0.00184399	0.0189509	-1.63091	down-regulated
CA2	-0.690514	12.8442	-3.15673	0.00186893	0.0191308	-1.64298	down-regulated
SPINK1	-0.72559	8.24182	-3.15575	0.00187486	0.0191708	-1.64583	down-regulated
KPNA7	-0.671015	8.10586	-3.15566	0.00187542	0.0191708	-1.6461	down-regulated
MSMB	-0.775569	8.73711	-3.15476	0.00188094	0.0192206	-1.64874	down-regulated
ABCA8	0.660623	7.45096	3.15219	0.00189666	0.0193213	-1.65622	up-regulated
LCE2B	-1.14942	6.87521	-3.15176	0.00189935	0.019342	-1.65749	down-regulated
LINGO4	-0.618089	7.2321	-3.1505	0.00190708	0.0193742	-1.66114	down-regulated
XK	-0.810686	6.90186	-3.13989	0.00197378	0.0198489	-1.69202	down-regulated
COL22A1	0.867501	8.15917	3.1343	0.00200981	0.0200467	-1.70826	up-regulated
UNC93A	-0.837702	6.83852	-3.13204	0.00202449	0.0201795	-1.7148	down-regulated
CARTPT	0.612957	5.03465	3.12989	0.00203859	0.0202859	-1.72103	up-regulated
AHSG	-0.618382	5.58702	-3.12182	0.00209236	0.0206683	-1.74439	down-regulated
PIGR	-1.10874	8.87841	-3.12083	0.00209905	0.0207206	-1.74726	down-regulated
MMP16	0.6066	7.51273	3.11894	0.00211185	0.0208191	-1.75271	up-regulated
STAR	-0.866959	9.55915	-3.11646	0.00212879	0.0209514	-1.75988	down-regulated
NEFL	-1.13143	9.02629	-3.11604	0.00213165	0.0209726	-1.76109	down-regulated
RBP4	0.813478	7.32571	3.10955	0.00217654	0.021287	-1.77978	up-regulated
NRN1	0.663144	11.7918	3.10336	0.00222028	0.0216433	-1.79762	up-regulated
ECRG4	0.810589	8.07373	3.09371	0.00228991	0.0221328	-1.8253	up-regulated
MUCL1	-1.1818	10.1735	-3.09142	0.0023068	0.0222525	-1.83188	down-regulated
AC027369.5	0.736952	5.54206	3.077	0.00241544	0.0230454	-1.87311	up-regulated
LINC01564	-0.757327	8.51943	-3.07602	0.00242299	0.0230878	-1.8759	down-regulated
AP003064.2	-0.655594	10.7412	-3.07476	0.00243274	0.0231583	-1.8795	down-regulated
AC003958.2	-0.982834	5.24632	-3.07338	0.00244345	0.023223	-1.88343	down-regulated
ALDH3A1	-0.860324	12.6117	-3.07037	0.00246692	0.0233653	-1.89199	down-regulated
OTOP3	-0.639121	8.91895	-3.06129	0.00253917	0.0239018	-1.91783	down-regulated
AP001464.1	0.725808	5.79609	3.05863	0.00256066	0.0240668	-1.92537	up-regulated
CYS1	0.620829	9.23031	3.05839	0.00256263	0.02407	-1.92606	up-regulated
FOXE1	-0.64197	12.3507	-3.05634	0.00257933	0.0241708	-1.93187	down-regulated
SERPINB10	-0.782385	9.04862	-3.05597	0.00258234	0.0241708	-1.93291	down-regulated
ATP2C2	-0.700523	9.90766	-3.05582	0.00258359	0.0241708	-1.93334	down-regulated
ATP2C2-AS1	-0.700523	9.90766	-3.05582	0.00258359	0.0241708	-1.93334	down-regulated
AL357054.4	0.660905	6.89704	3.05369	0.00260113	0.0242824	-1.93939	up-regulated
AC140847.2	0.59871	4.42628	3.05367	0.00260125	0.0242824	-1.93944	up-regulated
KRT24	-0.620259	11.525	-3.03794	0.00273385	0.0252226	-1.9839	down-regulated
ANKRD24	-0.599431	12.6218	-3.02944	0.00280817	0.0257611	-2.00787	down-regulated
SYCP2L	0.627132	5.95222	3.02937	0.00280879	0.0257611	-2.00806	up-regulated
GALNT6	-0.60082	11.1074	-3.02918	0.00281047	0.0257611	-2.0086	down-regulated
BPIFB1	-0.992355	5.73172	-3.02623	0.00283667	0.0259454	-2.01689	down-regulated
MICU3	0.601839	7.64578	3.01322	0.00295501	0.0266247	-2.05339	up-regulated
AL731661.1	0.793252	7.56306	3.00775	0.0030061	0.0269213	-2.06869	up-regulated
AC105389.1	0.631993	5.18771	3.00697	0.00301344	0.0269708	-2.07087	up-regulated
LIN7B	-0.614232	10.78	-3.00573	0.00302517	0.0270268	-2.07434	down-regulated
WSCD1	0.602211	5.04504	3.00393	0.00304223	0.0271219	-2.07935	up-regulated
KCNJ8	0.596142	10.2998	2.99634	0.00311529	0.0276238	-2.10053	up-regulated
AC010185.1	0.596142	10.2998	2.99634	0.0031153	0.0276238	-2.10053	up-regulated
KERA	0.599472	5.52178	2.99511	0.00312727	0.0276885	-2.10395	up-regulated
NDUFA4L2	-0.667217	12.7883	-2.98619	0.00321543	0.0282329	-2.12874	down-regulated
AL445183.1	0.618354	9.9291	2.98425	0.00323494	0.0283454	-2.13414	up-regulated
PODN	0.618354	9.9291	2.98425	0.00323494	0.0283454	-2.13414	up-regulated
C1QTNF12	-0.803693	10.5953	-2.98189	0.0032588	0.0285124	-2.14069	down-regulated
CALB1	-1.4873	8.88388	-2.97953	0.00328283	0.0286802	-2.14724	down-regulated
PRAC1	0.587919	3.70611	2.97583	0.00332073	0.0289345	-2.15747	up-regulated
AP000866.1	-0.655102	9.75274	-2.97171	0.00336347	0.029204	-2.16886	down-regulated
LINC02289	0.6734	5.59085	2.96897	0.0033922	0.0294075	-2.17644	up-regulated
MAP9	0.584979	9.69395	2.96863	0.00339582	0.0294135	-2.17739	up-regulated
DCSTAMP	0.609003	7.54693	2.96352	0.00345005	0.0297486	-2.1915	up-regulated
SGCG	0.620897	6.64416	2.96039	0.00348358	0.0299745	-2.20011	up-regulated
NLRP10	-0.853322	6.103	-2.95926	0.00349584	0.0300539	-2.20324	down-regulated
AL953897.1	-0.682089	9.05576	-2.9545	0.00354764	0.0303408	-2.21634	down-regulated
CLDN1	-0.595558	13.3761	-2.94598	0.00364211	0.0309079	-2.23973	down-regulated
AC093274.1	0.723049	6.40661	2.93456	0.00377253	0.0317287	-2.27103	up-regulated
ESX1	0.597877	4.53658	2.91918	0.00395477	0.0327807	-2.31296	up-regulated
RARRES1	0.654072	10.8348	2.91312	0.00402876	0.0331381	-2.32943	up-regulated
SLCO1B1	-0.83043	6.98507	-2.90805	0.00409171	0.0334493	-2.3432	down-regulated
IFNE	-0.880154	7.2674	-2.90403	0.00414218	0.0337438	-2.35409	down-regulated
RBM24	0.612872	6.01739	2.90256	0.00416075	0.0338457	-2.35806	up-regulated
POU3F1	-0.591695	9.91452	-2.89836	0.00421437	0.0341973	-2.36942	down-regulated
BX324167.1	-0.657363	4.8406	-2.88976	0.0043261	0.0347801	-2.39264	down-regulated
BX324167.2	-0.657363	4.8406	-2.88976	0.0043261	0.0347801	-2.39264	down-regulated
TCHH	-0.712076	8.48597	-2.88336	0.00441094	0.0353116	-2.40987	down-regulated
SERPINA9	-0.788218	7.02595	-2.88334	0.00441127	0.0353116	-2.40994	down-regulated
ST6GALNAC1	-0.657033	8.58777	-2.88086	0.00444452	0.0354915	-2.4166	down-regulated
AL592490.1	0.752022	6.22646	2.8731	0.0045502	0.0359944	-2.43743	up-regulated
PCDH20	0.752022	6.22646	2.8731	0.0045502	0.0359944	-2.43743	up-regulated
PRSS12	-0.654726	9.02334	-2.86933	0.0046024	0.036254	-2.44754	down-regulated
AL135937.1	-0.726623	9.29617	-2.86767	0.00462547	0.0364067	-2.45197	down-regulated
AC103855.3	-0.717749	5.14022	-2.85745	0.0047703	0.0370448	-2.47928	down-regulated
PRLR	0.763954	7.29898	2.85083	0.00486633	0.0376328	-2.49693	up-regulated
GRPR	0.616765	6.05056	2.84981	0.00488128	0.0377189	-2.49965	up-regulated
BMP3	0.758869	5.43279	2.83763	0.00506308	0.0387398	-2.53201	up-regulated
C17orf99	-0.650613	7.24197	-2.83526	0.00509926	0.0389938	-2.53831	down-regulated
FAM43B	0.647044	7.80911	2.83215	0.00514692	0.0392027	-2.54654	up-regulated
AKR1C1	-0.897366	11.8507	-2.82312	0.00528766	0.0400037	-2.57039	down-regulated
TCF21	0.620659	9.27062	2.82281	0.00529263	0.0400264	-2.57122	up-regulated
SLC6A20	0.645721	4.55559	2.82244	0.00529846	0.0400445	-2.57219	up-regulated
OASL	-0.695296	11.9499	-2.81507	0.0054162	0.040677	-2.59161	down-regulated
AL117348.1	0.607833	5.85095	2.81242	0.00545917	0.0408941	-2.59859	up-regulated
LEFTY2	0.607833	5.85095	2.81242	0.00545918	0.0408941	-2.59859	up-regulated
AC022868.2	0.692437	4.78535	2.80275	0.00561842	0.0417705	-2.62399	up-regulated
MKX	0.624181	5.5119	2.7986	0.00568795	0.0421603	-2.63484	up-regulated
SLCO1B3	-0.897562	11.0377	-2.78611	0.00590225	0.0431766	-2.66748	down-regulated
AC011604.2	-0.897561	11.0377	-2.78611	0.00590229	0.0431766	-2.66748	down-regulated
ANKRD1	0.625879	5.00046	2.77684	0.006066	0.0440804	-2.69161	up-regulated
LCE2D	-0.615543	8.57021	-2.76247	0.00632818	0.0454506	-2.72889	down-regulated
REG1A	-1.01893	6.64234	-2.75979	0.00637814	0.045743	-2.73582	down-regulated
AC005722.4	-0.639989	13.0172	-2.75068	0.00655066	0.0466977	-2.75932	down-regulated
SPAM1	0.668644	5.19344	2.74786	0.0066051	0.0469695	-2.7666	up-regulated
ISL1	0.700876	6.88717	2.7368	0.00682189	0.0479848	-2.79501	up-regulated
GDA	-0.710513	7.75831	-2.73239	0.00691023	0.0484566	-2.80632	down-regulated
TIGD4	0.599082	5.62156	2.72693	0.00702084	0.0489658	-2.82028	up-regulated
ENPP6	0.620683	5.28437	2.71969	0.00717009	0.0497476	-2.83876	up-regulated
